# Supplementary material for: Supersaturation-controlled morphology and phase evolution of NiCo LDH in controllable and continuous flow synthesis
Source: PLoS One. 2025 Oct 29;20(10):e0335668. doi: 10.1371/journal.pone.0335668 (PMC12571270; doi:10.1371/journal.pone.0335668)
Supplement: S1 Data — (XLSX) [file pone.0335668.s001.xlsx]

## Sheet: 2g
	4t	10t	20t	50t	100t	200t
1	3.164	2.682	3.849	2.67	4.03	3.75
2	3.113	2.019	3.136	2.358	3.629	3.12
3	2.668	2.334	2.852	2.084	3.536	2.74
4	1.792	2.388	2.703	1.226	1.815	3.46
5	3.125	1.983	1.861	1.99	2.737	2.08
6	2.538	2.512	3.142	2.069	3.429	3.05
7	2.032	3.334	3.22	1.259	4.245	2.84
8	3.511	2.643	2.672	1.428	4.554	3.07
9	4.851	3.401	3.02	1.468	3.808	3.43
10	1.374	2.616	2.575	1.648	1.437	2.86
11	2.151	3.084	3.061	1.669	4.501	5.42
12	1.208	2.25	3.679	1.772	3.596	4.37
13	1.688	3.378	2.703	3.89	2.623	3.76
14	2.266	2.313	3.323	2.962	4.515	2.76
15	1.167	2.961	2.517	4.17	2.8	2.75
16	2.078	2.682	2.512	2.416	2.838	2.95
17	2.549	2.069	4.993	1.612	5.813	3.14
18	2.736	1.812	2.512	1.148	5.813	2
19	2.032	4.082	2.566	1.23	4.17	2.86
20	5.072	2.75	4.47	2.128	4.203	2.46
21	2.491	2.775	2.609	3.434	7.339	3.46
22	2.869	3.01	2.701	3.878	5.24	4.56
23	1.889	2.775	2.67	1.722	7.2	2.33
24	2.236	2.874	2.375	1.983	4.985	4.15
25	2.716	3.032	3.479	1.78	5.645	2.06
26	2.06	2.151	3.461	1.943	6.731	2.67
27	2.026	3.401	3.403	4.155	6.264	2.84
28	1.858	2.698	2.084	2.297	6.714	2.62
29	1.815	2.2	3.253	2.088	6.714	3.2
30	3.275	2.787	3.566	3.869	6.714	2.49
31	3.224	4.717	3.323	2.998	6.714	2.32
32	2.071	3.136	1.607	2.794	7.091	2.03
33	1.415	2.602	3.08	3.205	5.219	2.21
34	1.418	2.46	3.125	2.775	6.056	3.31
35	1.201	2.961	1.99	4.051	3.89	3.42
36	0.687	3.346	3.208	1.148	5.072	2.8
37	2.037	2.609	3.429	1.899	6.328	1.35
38	1.003	2.388	3.674	2.418	6.018	2.74
39	2.208	3.789	3.042	2.775	6.553	4.74
40	2.375	2.805	4.011	1.104	8.647	2.54
41	4.45	2.469	2.742	1.945	7.33	3.35
42	4.459	3.02	2.492	2.33	5.312	2.04
43	5.15	2.272	2.836	2.787	4.544	1.47
44	2.832	1.581	2.364	2.737	6.254	1.85
45	2.701	2.381	2.447	3.674	8.532	2.57
46	2.172	2.095	3.7	2.931	5.472	3.14
47	3.831	2.282	3.208	2.961	6.887	5.13
48	3.429	1.822	2.787	3.224	7.572	5.18
49	4.79	2.25	3.302	1.945	10.059	2.91
50	4.356	4.37	2.668	3.136	6.92	2.68
51	3.795	4.052	2.282	3.02	7.175	1.28
52	2.453	3.851	3.302	2.358	7.259	2.42
53	1.889	2.642	3.003	2.282	8.315	1.73
54	3.492	1.908	2.75	2.36	6.99	2.59
55	2.172	4.249	2.538	3.136	10.352	1.14
56	3.605	1.415	3.227	3.301	6.38	3.57
57	2.178	2.736	3.778	2.59	7.101	4.33
58	1.755	3.22	2.875	2.208	7.301	2.87
59	1.74	3.89	2.736	2.25	9.29	1.99
60	2.358	2.549	2.202	2.498	5.877	4.2
61	1.132	1.861	2.202	3.103	5.116	3.16
62	1.607	3.09	0	2.282	4.95	2.98
63	1.182	4.494	0	1.999	7.368	3.98
64	1.812	1.688	0	3.46	5.605	3.12
65	1.792	2.596	0.854	2.17	6.306	6.09
66	3.22	2.596	1.521	1.415	7.222	3.47
67	2.017	2.596	1.908	2.334	6.668	1.96
68	1.509	2.596	2.375	1.492	6.52	3.78
69	1.415	2.596	2.844	2.135	6.16	4.34
70	1.266	2.596	2.844	1.99	6.514	3.44
71	1.648	2.596	2.844	2.095	7.206	4.63
72	1.755	2.596	2.844	2.17	5.569	2.08
73	2.33	2.596	2.844	2.685	6.271	3.34
74	1.74	2.596	2.844	1.795	4.219	2.77
75	1.334	2.596	2.844	2.032	6.982	3.46
76	1.193	3.048	2.844	1.672	5.925	3.11
77	1.78	2.491	2.844	2.297	6.545	3.75
78	1.74	3.182	3.46	1.443	5.171	6.15
79	3.115	3.192	3.301	1.521	5.378	3.35
80	2.698	1.802	2.006	4.985	5.996	5.51
81	1.861	3.22	3.113	1.612	5.477	3.98
82	1.361	2.703	4.263	1.321	4.907	1.14
83	2.071	2.716	4.135	2.642	5.704	2.57
84	1.612	5.231	2.83	2.83	7.274	5.03
85	2.563	3.849	3.571	3.418	6.139	5.1
86	1.68	4.459	4.717	3.611	3.502	4.54
87	3.205	3.551	4.82	2.723	5.884	3.59
88	1.74	2.46	4.224	2.701	6.974	4.68
89	2.336	3.732	5.717	2.491	5.102	4.25
90	3.9	3.371	4.002	2.405	4.671	3.59
91	2.12	2.852	4.148	2.938	7.338	4.4
92	1.722	3.43	3.848	3.103	6.384	3.22
93	1.943	3.64	3.14	1.99	5.063	3.4
94	1.509	3.171	3.963	2.418	5.102	3.01
95	1.822	2.616	3.849	2.22	5.08	3.38
96	2.492	2.577	1.999	2.721	4.834	2.92
97	2.202	3.302	3.378	1.512	6.074	2.94
98	1.226	2.226	3.645	2.151	4.207	2.62
99	1.832	2.22	4.715	1.393	7.058	4.67
100	2.33	4.266	2.961	1.556	6.738	2.48
		2.295

## Sheet: 3d
a			b			c			co(oh)2		ni(oh)2		mgcr ldh
5	121.813	0.14953	5	107.439	0.262836	5	139.419	0.867721	19.1122	999	19.1622	999	11.2847	999				@ 2θ		d		height		area		%		FWH		C
5.02	122.039	0.604743	5.02	108.972	0.423337	5.02	139.371	0.0858398	32.559	277	33.0038	248	22.6807	291			A
5.04	122.231	0.937242	5.04	110.387	0.905099	5.04	139.292	0.0522557	38.0273	791	38.4429	776	33.6205	1			B	11.284	0.022)	7.8354	0.0308)	33.6	0.8)	2413.1	71.8)	16.6		1.115	0.035)	77
5.06	122.388	0.588753	5.06	111.682	0.693135	5.06	139.182	0.260913	38.7836	26	38.8882	32	34.2816	169			C	10.988	0.013)	8.0458	0.0188)	54.3	0.8)	3090.1	61.2)	26.5		0.966	0.018)	90
5.08	122.51	0.541504	5.08	112.86	0.856392	5.08	139.042	0.573322	51.5117	373	51.9021	336	34.2816	169			A	19.066	0.003)	4.6512	0.0013)	514.3	3.2)	20336.1	147.3)	100		0.587	0.004)	157
5.1	122.598	0.0163721	5.1	113.918	0.830846	5.1	138.872	0.125373	58.095	166	58.9422	151	36.822	2			B	19.011	0.004)	4.6644	0.0018)	271.5	3.0)	8974.5	115.2)	61.7		0.477	0.007)	202
5.12	122.651	0.379874	5.12	114.858	0.661798	5.12	138.67	0.0540995	59.7405	12	59.9112	8	38.6322	177			C	19.032	0.004)	4.6593	0.0019)	228.2	2.1)	9783.3	106.0)	83.9		0.592	0.007)	155
5.14	122.67	0.298344	5.14	115.679	0.682034	5.14	138.438	0.0665687	61.745	136	62.5811	117	43.146	1
5.16	122.654	0.865981	5.16	116.381	0.13408	5.16	138.176	0.186017	68.201	22	69.2347	16	45.7818	196								0		0
5.18	122.604	0.493837	5.18	116.964	0.48362	5.18	137.883	0.281649	69.7114	96	70.1249	81	46.3169	6								0.110128		0.211906
5.2	122.519	0.81494	5.2	117.429	0.690927	5.2	137.559	0.516649	71.5647	66	72.5944	51	51.6795	34								0.192212		0.240038
5.22	122.399	0.453035	5.22	117.776	0.235599	5.22	137.205	0.551828	72.0593	20	72.8861	15	54.9038	48
5.24	122.245	0.679714	5.24	118.003	0.639963	5.24	136.82	0.882847	81.3228	54	82.3626	40	58.8905	1
5.26	122.057	0.416233	5.26	118.112	0.251172	5.26	136.404	0.162888	83.2192	10	83.4834	7	59.6942	57										c-LDH	a	c-brucite	a
5.28	121.834	0.269609	5.28	118.102	0.897687	5.28	135.958	0.843758	88.142	15	89.0124	8	60.9692	81			A		0			4.6512	157		3.1016	4.6512	3.1638
5.3	121.576	0.189931	5.3	117.974	0.390294	5.3	135.482	0.0747374	92.2404	17	92.7444	13	61.8461	22			B		0.110128	7.8354	77	4.6644	202	23.5062	3.0964	4.6644	3.1604
5.32	121.451	0.948006	5.32	118.273	0.624408	5.32	134.584	0.975364	95.7468	12	97.4444	7	64.7046	23			C		0.192212	8.0458	90	4.6593	155	24.1374	3.0776	4.6593	3.1638
5.34	121.701	0.970712	5.34	115.937	0.467082	5.34	133.149	0.946666	97.1652	25	98.2861	18	65.5535	20
5.36	120.653	0.409183	5.36	114.796	0.016502	5.36	132.685	0.736915	98.9314	38	100.659	24	70.2855	3								c-LDH	a	c-brucite	a
5.38	120.582	0.0888742	5.38	113.952	0.0205162	5.38	132.213	0.522327	108.701	40	110.559	25	70.6772	10					0		157		3.1016	4.6512	3.1638
5.4	118.698	0.258298	5.4	112.757	0.329481	5.4	132.281	0.230371	110.697	23	111.754	13	70.6772	10					0.110128	77	202	23.5062	3.0964	4.6644	3.1604
5.42	118.253	0.391271	5.42	111.049	0.295847	5.42	133.334	0.724672	112.211	4	112.654	3	72.3014	3					0.192212	90	155	24.1374	3.0776	4.6593	3.1638
5.44	118.436	0.384932	5.44	110.672	0.898277	5.44	133.244	0.781162	114.485	13	116.89	8	72.3014	3
5.46	118.248	0.145599	5.46	108.783	0.804707	5.46	133.26	0.563014	118.008	13	120.511	8	73.4441	36
5.48	117.441	0.407965	5.48	107.955	0.636096	5.48	132.022	0.234537	120.701	9	122.14	5	73.4441	36
5.5	117.61	0.907347	5.5	109.209	0.342164	5.5	131.209	0.971526	122.355	8	123.13	3	76.4541	2
5.52	118.047	0.368242	5.52	109.321	0.856995	5.52	130.111	0.600575	126.6	28	128.918	16	77.6394	1
5.54	117.499	0.731838	5.54	109.918	0.36861	5.54	129.551	0.0234923	129.415	4	132.371	1	78.3458	14
5.56	117.393	0.746334	5.56	109.737	0.422727	5.56	129.961	0.37723	148.156	16			78.7385	1
5.58	117.099	0.201315	5.58	110.532	0.39345	5.58	128.082	0.0864362					82.8378	2
5.6	115.385	0.270231	5.6	108.967	0.144429	5.6	127.142	0.0289071					85.4362	11
5.62	115.276	0.169044	5.62	107.919	0.0830573	5.62	125.576	0.0328871					86.5946	8
5.64	114.481	0.836715	5.64	108.093	0.717292	5.64	124.042	0.370119					86.9801	1
5.66	114.933	0.86973	5.66	108.387	0.157546	5.66	124.22	0.208356					88.7804	1
5.68	113.926	0.595579	5.68	108.288	0.153066	5.68	124.12	0.90386					91.3487	7
5.7	113.819	0.717795	5.7	107.765	0.184511	5.7	123.477	0.2842					91.3487	7
5.72	115.155	0.0546183	5.72	108.577	0.492868	5.72	122.958	0.445759					94.677	3
5.74	115.025	0.522539	5.74	108.125	0.929202	5.74	122.626	0.289005					99.093	2
5.76	114.964	0.401137	5.76	107.117	0.00953839	5.76	122.72	0.370599					99.4678	3
5.78	113.726	0.0509139	5.78	106.868	0.401433	5.78	122.865	0.344891					101.032	3
5.8	111.871	0.448115	5.8	107.193	0.531017	5.8	123.629	0.228422					101.032	3
5.82	111.681	0.0645962	5.82	106.276	0.845911	5.82	123.038	0.552799					101.819	5
5.84	111.225	0.100395	5.84	106.031	0.844944	5.84	122.907	0.693565					102.099	14
5.86	110.108	0.963398	5.86	105.445	0.433268	5.86	121.841	0.351311					102.099	14
5.88	109.881	0.154545	5.88	104.773	0.105279	5.88	120.971	0.423776					103.728	3
5.9	108.661	0.245948	5.9	103.87	0.773102	5.9	120.059	0.872724					105.139	1
5.92	108.069	0.794914	5.92	103.626	0.300785	5.92	118.541	0.706997					106.339	1
5.94	107.416	0.691038	5.94	102.276	0.405187	5.94	118.457	0.354842					107.061	9
5.96	106.927	0.052486	5.96	102.615	0.567618	5.96	118.281	0.0995607					111.759	2
5.98	106.364	0.851815	5.98	102.032	0.292057	5.98	117.688	0.401274					114.57	9
6	106.997	0.770309	6	101.77	0.632729	6	115.21	0.490345					115.847	5
6.02	106.266	0.581785	6.02	101.133	0.747566	6.02	115.162	0.890059					116.276	6
6.04	106.563	0.405018	6.04	101.372	0.452921	6.04	113.058	0.024278					119.088	4
6.06	106.292	0.962374	6.06	100.32	0.144886	6.06	111.057	0.192573					120.365	8
6.08	105.598	0.420306	6.08	99.3126	0.608019	6.08	109.775	0.150005					121.26	7
6.1	106.752	0.322617	6.1	99.7844	0.985701	6.1	108.808	0.532876					121.26	7
6.12	106.052	0.33377	6.12	100.224	0.61535	6.12	108.909	0.435212					124.297	2
6.14	105.496	0.168245	6.14	99.8291	0.0532478	6.14	109.043	0.806884					124.469	1
6.16	105.369	0.201319	6.16	98.3938	0.385296	6.16	110.247	0.350809					125.234	3
6.18	104.485	0.435389	6.18	97.48	0.73053	6.18	109.332	0.662432					128.117	1
6.2	102.538	0.303127	6.2	97.3983	0.927565	6.2	111.048	0.0383808					131.31	1
6.22	103.644	0.155518	6.22	97.2845	0.200015	6.22	111.749	0.737903					134.443	2
6.24	103.363	0.36819	6.24	96.8868	0.619529	6.24	111.693	0.316838					134.896	6
6.26	103.501	0.746905	6.26	96.2255	0.191731	6.26	113.51	0.982126					137.112	7
6.28	102.368	0.611666	6.28	95.805	0.944103	6.28	115.198	0.132218					140.961	1
6.3	101.319	0.95725	6.3	96.8084	0.14982	6.3	115.886	0.326434					142.834	1
6.32	101.822	0.0903913	6.32	96.5299	0.635513	6.32	117.191	0.112439					142.834	1
6.34	100.652	0.542542	6.34	94.995	0.521807	6.34	118.434	0.618258					148.131	1
6.36	100.684	0.684348	6.36	94.9356	0.0302733	6.36	117.802	0.375508
6.38	99.6671	0.610796	6.38	95.3858	0.149996	6.38	117.505	0.754207
6.4	99.7179	0.671671	6.4	95.6677	0.536926	6.4	116.767	0.527047
6.42	99.752	0.927727	6.42	95.2636	0.159024	6.42	116.936	0.816126
6.44	99.5923	0.238588	6.44	94.9912	0.211698	6.44	117.573	0.732774
6.46	98.0633	0.706626	6.46	94.8296	0.418832	6.46	118.073	0.0129075
6.48	98.7085	0.906007	6.48	94.327	0.652008	6.48	116.924	0.64341
6.5	98.4652	0.695632	6.5	94.0989	0.8758	6.5	116.125	0.389172
6.52	98.8393	0.158205	6.52	94.8587	0.0363592	6.52	116.47	0.749217
6.54	98.6822	0.132455	6.54	94.9546	0.822377	6.54	115.835	0.641704
6.56	98.8955	0.340012	6.56	95.4638	0.755349	6.56	115.737	0.226926
6.58	98.8715	0.470767	6.58	96.0403	0.402599	6.58	113.391	0.294211
6.6	99.7033	0.711734	6.6	96.3535	0.630373	6.6	110.537	0.949584
6.62	99.0052	0.797756	6.62	95.5474	0.19349	6.62	109.986	0.732369
6.64	100.252	0.784988	6.64	95.3504	0.935384	6.64	107.533	0.138907
6.66	99.9945	0.474487	6.66	94.3642	0.982327	6.66	108.642	0.15543
6.68	100.142	0.432684	6.68	94.3175	0.6497	6.68	108.142	0.822372
6.7	100.195	0.736806	6.7	94.9839	0.885981	6.7	107.383	0.362432
6.72	99.581	0.808905	6.72	94.0487	0.0748526	6.72	107.205	0.993934
6.74	98.771	0.901834	6.74	93.8675	0.67617	6.74	106.617	0.890272
6.76	98.18	0.210161	6.76	93.3664	0.0670467	6.76	106.015	0.433168
6.78	98.1426	0.175007	6.78	93.7171	0.196457	6.78	103.978	0.125435
6.8	96.88	0.269526	6.8	94.7635	0.0959108	6.8	103.723	0.346618
6.82	97.6525	0.0344922	6.82	93.9381	0.290957	6.82	102.861	0.142734
6.84	96.7196	0.329768	6.84	94.3867	0.731609	6.84	102.497	0.0448088
6.86	95.8038	0.765634	6.86	95.751	0.426526	6.86	102.085	0.535375
6.88	95.6382	0.480747	6.88	96.5616	0.970939	6.88	101.262	0.359948
6.9	95.2764	0.0707841	6.9	96.8373	0.166021	6.9	100.66	0.35654
6.92	95.5994	0.748956	6.92	95.4088	0.470885	6.92	99.6402	0.853857
6.94	94.8011	0.271684	6.94	94.2083	0.838153	6.94	99.2369	0.700833
6.96	94.79	0.03363	6.96	93.7207	0.12654	6.96	97.8639	0.621517
6.98	94.1952	0.397403	6.98	94.3426	0.454442	6.98	98.7693	0.584497
7	93.7656	0.412448	7	93.1368	0.475968	7	99.7322	0.780515
7.02	93.0181	0.0800917	7.02	92.5301	0.447012	7.02	100.219	0.519631
7.04	93.2689	0.672193	7.04	91.8222	0.0249871	7.04	100.579	0.458798
7.06	93.5484	0.451601	7.06	91.7134	0.483098	7.06	100.965	0.812892
7.08	94.2526	0.965881	7.08	90.5562	0.909784	7.08	101.361	0.953244
7.1	94.1723	0.939522	7.1	90.8086	0.257131	7.1	102.321	0.987363
7.12	92.8266	0.619221	7.12	91.7407	0.376407	7.12	103.419	0.707751
7.14	92.3272	0.552465	7.14	91.9466	0.140938	7.14	104.706	0.19609
7.16	92.4908	0.884331	7.16	92.5042	0.60217	7.16	105.684	0.692118
7.18	91.9573	0.92989	7.18	92.614	0.304744	7.18	104.407	0.103541
7.2	91.535	0.934743	7.2	93.06	0.421719	7.2	104.169	0.703061
7.22	90.9605	0.741885	7.22	91.7737	0.0271544	7.22	104.613	0.209658
7.24	89.7177	0.032544	7.24	91.374	0.868995	7.24	104.786	0.929405
7.26	89.1028	0.282006	7.26	90.7271	0.793356	7.26	106.192	0.811451
7.28	88.4472	0.896219	7.28	90.6365	0.943287	7.28	104.832	0.239219
7.3	88.3333	0.777703	7.3	90.2207	0.380279	7.3	104.623	0.825275
7.32	87.0679	0.552857	7.32	89.1593	0.237274	7.32	103.896	0.171005
7.34	87.2391	0.346329	7.34	89.7856	0.387859	7.34	103.988	0.333513
7.36	87.1299	0.768718	7.36	88.3574	0.702452	7.36	102.799	0.60505
7.38	87.5344	0.972119	7.38	88.9453	0.791766	7.38	101.941	0.0985493
7.4	86.1159	0.302709	7.4	89.7915	0.73486	7.4	102.598	0.55786
7.42	87.2232	0.353157	7.42	90.0378	0.310678	7.42	101.363	0.158962
7.44	87.7355	0.192421	7.44	90.7115	0.778341	7.44	100.112	0.0690305
7.46	88.5307	0.228117	7.46	91.011	0.578524	7.46	98.9	0.548904
7.48	89.5021	0.566415	7.48	89.338	0.0491001	7.48	99.0197	0.987821
7.5	89.5312	0.993864	7.5	88.5918	0.306557	7.5	98.9012	0.732325
7.52	90.2388	0.0850469	7.52	87.3035	0.919931	7.52	97.7897	0.648131
7.54	90.0398	0.0309099	7.54	87.7177	0.0903147	7.54	98.5677	0.697471
7.56	90.5873	0.117756	7.56	87.8873	0.511402	7.56	98.2439	0.0325644
7.58	91.0191	0.56659	7.58	88.4506	0.224975	7.58	99.0691	0.956772
7.6	91.2005	0.630834	7.6	87.6335	0.767456	7.6	99.139	0.447792
7.62	91.1789	0.685976	7.62	87.8135	0.536021	7.62	98.741	0.543673
7.64	91.3099	0.213643	7.64	88.0247	0.768569	7.64	99.2185	0.947339
7.66	90.8387	0.286798	7.66	88.5815	0.698928	7.66	100.11	0.578995
7.68	90.2571	0.407649	7.68	88.2852	0.778437	7.68	101.003	0.689086
7.7	90.7744	0.797839	7.7	89.9308	0.21522	7.7	101.135	0.443168
7.72	89.6827	0.658788	7.72	91.3915	0.180574	7.72	101.266	0.64721
7.74	89.8817	0.141252	7.74	91.6675	0.445081	7.74	101.822	0.512062
7.76	90.5006	0.564198	7.76	92.4344	0.0167454	7.76	100.409	0.802795
7.78	89.3548	0.743591	7.78	92.7811	0.193053	7.78	99.3664	0.299596
7.8	88.9279	0.158763	7.8	93.3429	0.582205	7.8	99.6859	0.387069
7.82	88.0055	0.519803	7.82	92.6704	0.361051	7.82	99.4725	0.906976
7.84	87.9444	0.101695	7.84	92.342	0.479749	7.84	98.883	0.0177218
7.86	87.734	0.478712	7.86	92.1371	0.911861	7.86	99.1941	0.343534
7.88	87.7148	0.138409	7.88	91.8016	0.621948	7.88	98.2486	0.293164
7.9	88.1838	0.672133	7.9	90.6686	0.777327	7.9	98.3926	0.933395
7.92	88.3355	0.673938	7.92	89.8975	0.0123727	7.92	98.3238	0.999026
7.94	90.0748	0.480498	7.94	90.7257	0.0204454	7.94	99.247	0.951505
7.96	89.9626	0.945094	7.96	90.0544	0.30818	7.96	97.6309	0.499808
7.98	90.8163	0.756656	7.98	90.6476	0.33449	7.98	97.3858	0.0884945
8	91.3805	0.249186	8	89.6606	0.930609	8	97.4283	0.541226
8.02	92.2447	0.53038	8.02	89.8364	0.730182	8.02	96.5222	0.491907
8.04	93.0966	0.0155767	8.04	88.7522	0.991664	8.04	97.569	0.807809
8.06	93.1128	0.531985	8.06	88.1391	0.605522	8.06	99.0891	0.216942
8.08	93.2592	0.548923	8.08	86.9455	0.528188	8.08	98.8112	0.172232
8.1	92.9378	0.0416585	8.1	86.7825	0.26408	8.1	99.3712	0.682939
8.12	92.3776	0.365515	8.12	85.6932	0.2823	8.12	98.4617	0.487076
8.14	90.9485	0.318771	8.14	85.6432	0.310628	8.14	100.052	0.836333
8.16	89.7731	0.487644	8.16	84.7827	0.331576	8.16	100.214	0.933078
8.18	88.7069	0.801693	8.18	84.7269	0.0123912	8.18	100.06	0.34964
8.2	87.589	0.867643	8.2	83.6756	0.762649	8.2	99.6722	0.335423
8.22	86.6933	0.844587	8.22	83.7233	0.627529	8.22	100.417	0.250982
8.24	86.0142	0.841827	8.24	83.1534	0.772197	8.24	100.912	0.850939
8.26	86.2947	0.102775	8.26	83.6064	0.00333635	8.26	101.981	0.13109
8.28	86.3349	0.00632162	8.28	83.4728	0.0727408	8.28	101.529	0.87558
8.3	86.38	0.844712	8.3	83.7088	0.121892	8.3	101.339	0.0536186
8.32	85.1354	0.0892244	8.32	84.6903	0.0189622	8.32	101.526	0.913653
8.34	85.3548	0.334597	8.34	84.8256	0.376608	8.34	101.877	0.101722
8.36	85.7209	0.218272	8.36	85.0711	0.0568438	8.36	101.822	0.566177
8.38	85.1148	0.154013	8.38	85.5771	0.938794	8.38	102.052	0.671301
8.4	84.9115	0.227291	8.4	86.3357	0.831316	8.4	102.504	0.676699
8.42	83.8489	0.229337	8.42	85.9393	0.417484	8.42	102.411	0.125768
8.44	83.8653	0.532529	8.44	85.7349	0.551986	8.44	102.724	0.313521
8.46	82.9645	0.45009	8.46	85.8457	0.180442	8.46	103.469	0.526664
8.48	83.0848	0.926454	8.48	85.7344	0.127193	8.48	103.382	0.545293
8.5	82.8268	0.139856	8.5	86.3357	0.752927	8.5	103.729	0.633894
8.52	82.394	0.85416	8.52	87.1611	0.208491	8.52	103.214	0.58127
8.54	82.7016	0.0420685	8.54	87.134	0.567481	8.54	101.724	0.91858
8.56	81.806	0.322149	8.56	86.4282	0.201761	8.56	100.781	0.537411
8.58	81.9678	0.206897	8.58	86.6369	0.0377848	8.58	101.154	0.200808
8.6	81.9703	0.797091	8.6	86.4993	0.904286	8.6	99.9136	0.0107764
8.62	81.8147	0.971291	8.62	87.0662	0.0888159	8.62	99.5961	0.575186
8.64	82.7487	0.0741514	8.64	85.0078	0.879385	8.64	99.4487	0.283526
8.66	82.9655	0.0246663	8.66	84.5689	0.0909575	8.66	96.953	0.527062
8.68	82.7782	0.729742	8.68	83.8981	0.872749	8.68	95.4948	0.845392
8.7	81.8877	0.655748	8.7	83.7523	0.847988	8.7	95.9377	0.372917
8.72	81.9559	0.62821	8.72	81.1265	0.601262	8.72	94.8951	0.886335
8.74	81.5357	0.624078	8.74	80.9991	0.531868	8.74	95.0367	0.374282
8.76	81.239	0.178719	8.76	79.9106	0.246232	8.76	94.4243	0.42409
8.78	81.6291	0.471669	8.78	79.728	0.0875176	8.78	93.8924	0.98443
8.8	82.4678	0.588642	8.8	79.4535	0.917744	8.8	93.1409	0.511417
8.82	82.6152	0.0671789	8.82	80.1652	0.573324	8.82	94.5671	0.134381
8.84	83.3249	0.540234	8.84	79.8342	0.247173	8.84	95.1753	0.997986
8.86	84.0809	0.789367	8.86	80.5669	0.93083	8.86	96.1308	0.0909437
8.88	83.786	0.520116	8.88	80.6804	0.278664	8.88	97.0096	0.482294
8.9	84.2664	0.757656	8.9	79.5492	0.286229	8.9	97.9978	0.940676
8.92	84.6261	0.0524102	8.92	80.0206	0.300913	8.92	99.2836	0.699275
8.94	85.0276	0.919726	8.94	79.8809	0.475205	8.94	99.1233	0.692891
8.96	85.7917	0.957836	8.96	80.1565	0.571029	8.96	99.3621	0.878047
8.98	85.9854	0.789464	8.98	80.455	0.916365	8.98	98.9441	0.529908
9	85.581	0.803875	9	80.4067	0.268142	9	99.5154	0.370445
9.02	84.8264	0.403129	9.02	80.5976	0.64956	9.02	101.977	0.821093
9.04	84.3007	0.323756	9.04	81.0064	0.709691	9.04	101.583	0.0704363
9.06	83.996	0.787136	9.06	81.0796	0.548357	9.06	102.083	0.961401
9.08	84.1931	0.716042	9.08	81.9219	0.531231	9.08	102.517	0.333259
9.1	83.299	0.130601	9.1	82.6791	0.405916	9.1	102.488	0.76163
9.12	82.5495	0.641043	9.12	82.1038	0.408247	9.12	101.801	0.340726
9.14	82.664	0.863273	9.14	82.4791	0.654388	9.14	100.727	0.40446
9.16	82.9204	0.530342	9.16	82.8413	0.491046	9.16	101.578	0.0607588
9.18	83.4697	0.781323	9.18	83.2238	0.0681833	9.18	101.174	0.256733
9.2	84.1209	0.585029	9.2	82.4745	0.741529	9.2	99.1413	0.0877413
9.22	84.6961	0.747639	9.22	82.0049	0.849982	9.22	100.302	0.384578
9.24	84.9451	0.705614	9.24	81.2648	0.656785	9.24	99.8835	0.892936
9.26	84.8579	0.0236423	9.26	81.7814	0.932087	9.26	100.041	0.844972
9.28	84.8312	0.945098	9.28	81.1142	0.241414	9.28	102.615	0.301151
9.3	84.9845	0.0979713	9.3	81.138	0.0744647	9.3	102.234	0.742254
9.32	85.428	0.664591	9.32	80.2217	0.0877101	9.32	102.116	0.708111
9.34	84.7683	0.779162	9.34	81.9496	0.35	9.34	101.549	0.405562
9.36	84.1654	0.52031	9.36	82.9629	0.604985	9.36	102.053	0.311042
9.38	83.6902	0.663324	9.38	84.0732	0.533471	9.38	102.001	0.125688
9.4	82.8794	0.201561	9.4	84.0979	0.843131	9.4	103.382	0.476328
9.42	81.8485	0.351375	9.42	83.8732	0.465509	9.42	104.798	0.60786
9.44	81.673	0.980517	9.44	84.0338	0.248439	9.44	105.243	0.990566
9.46	81.3771	0.611782	9.46	83.93	0.648205	9.46	105.554	0.0824063
9.48	80.236	0.570981	9.48	83.5069	0.278938	9.48	106.141	0.357881
9.5	79.7401	0.534529	9.5	83.839	0.161094	9.5	104.12	0.312856
9.52	79.5237	0.833006	9.52	85.1785	0.299833	9.52	103.856	0.645476
9.54	78.6698	0.670037	9.54	85.0229	0.756766	9.54	102.538	0.180371
9.56	77.6089	0.170802	9.56	85.7399	0.786631	9.56	103.572	0.00395682
9.58	77.2557	0.139503	9.58	86.2261	0.854225	9.58	103.36	0.155235
9.6	77.08	0.110788	9.6	87.8993	0.879656	9.6	104.593	0.131062
9.62	76.5984	0.358643	9.62	87.5043	0.747678	9.62	104.69	0.0879334
9.64	75.9972	0.683424	9.64	87.9899	0.811151	9.64	103.738	0.138237
9.66	76.8466	0.527903	9.66	88.6654	0.318452	9.66	105.134	0.219035
9.68	76.3976	0.453602	9.68	88.9855	0.902117	9.68	104.355	0.233585
9.7	75.6687	0.0586543	9.7	88.5653	0.831333	9.7	104.069	0.905875
9.72	76.3825	0.143765	9.72	87.9852	0.35544	9.72	103.775	0.545343
9.74	77.4988	0.317734	9.74	87.8186	0.00972253	9.74	103.894	0.497453
9.76	79.0161	0.856695	9.76	86.9447	0.90925	9.76	104.842	0.499707
9.78	78.9493	0.245555	9.78	86.8219	0.438933	9.78	105.083	0.00365068
9.8	80.6539	0.542664	9.8	85.6455	0.541105	9.8	105.333	0.555344
9.82	81.5213	0.319164	9.82	85.2046	0.907607	9.82	106.061	0.207491
9.84	81.7571	0.179622	9.84	84.6468	0.253243	9.84	106.751	0.639217
9.86	82.8256	0.421938	9.86	84.5721	0.619708	9.86	107.226	0.240867
9.88	83.8971	0.787282	9.88	83.9422	0.329652	9.88	106.207	0.853399
9.9	83.5985	0.927622	9.9	83.7678	0.658043	9.9	106.006	0.390402
9.92	84.0997	0.421391	9.92	83.4897	0.0627018	9.92	106.493	0.50667
9.94	84.3026	0.516659	9.94	84.2279	0.461176	9.94	106.33	0.176587
9.96	84.4004	0.900196	9.96	83.9039	0.722318	9.96	108.399	0.438799
9.98	85.3904	0.805414	9.98	83.5516	0.245093	9.98	110.078	0.0466582
10	85.3269	0.918261	10	84.0406	0.478288	10	111.375	0.784514
10.02	85.7783	0.718969	10.02	84.5246	0.834768	10.02	111.674	0.884046
10.04	85.4543	0.8697	10.04	84.5602	0.68564	10.04	112.51	0.397073
10.06	85.6665	0.859504	10.06	84.5305	0.818371	10.06	112.979	0.329702
10.08	84.6601	0.918724	10.08	85.5828	0.814939	10.08	114.039	0.680896
10.1	84.7329	0.605212	10.1	86.9214	0.4334	10.1	114.413	0.503942
10.12	84.2502	0.166964	10.12	87.6155	0.773677	10.12	117.236	0.959155
10.14	84.4607	0.388538	10.14	88.0382	0.644295	10.14	118.684	0.26242
10.16	84.5724	0.294889	10.16	90.1978	0.0208925	10.16	120.041	0.118991
10.18	85.5282	0.845677	10.18	90.9795	0.0758061	10.18	120.533	0.313013
10.2	85.0468	0.598248	10.2	90.8684	0.432634	10.2	121.493	0.365909
10.22	84.753	0.814538	10.22	90.5347	0.731904	10.22	123.017	0.0326265
10.24	84.7301	0.0312357	10.24	91.3898	0.0512748	10.24	124.955	0.531628
10.26	84.9121	0.975848	10.26	91.6916	0.735948	10.26	125.66	0.249087
10.28	84.1671	0.450715	10.28	90.886	0.615948	10.28	125.734	0.957988
10.3	84.1648	0.35147	10.3	90.1636	0.110205	10.3	126.123	0.726634
10.32	84.503	0.994118	10.32	89.1014	0.30149	10.32	126.523	0.673241
10.34	84.5463	0.406929	10.34	88.5728	0.680575	10.34	127.749	0.675635
10.36	84.467	0.591691	10.36	89.4018	0.281686	10.36	129.218	0.352181
10.38	83.4889	0.72942	10.38	88.2229	0.721498	10.38	128.973	0.0708457
10.4	83.4541	0.0668623	10.4	88.0465	0.608247	10.4	130.664	0.817922
10.42	82.9564	0.160831	10.42	88.6816	0.923404	10.42	132.367	0.846643
10.44	82.4864	0.907608	10.44	90.1586	0.910965	10.44	133.647	0.0511952
10.46	82.1954	0.852113	10.46	91.4643	0.697223	10.46	133.889	0.748412
10.48	81.8704	0.211362	10.48	92.6413	0.553927	10.48	135.151	0.0532306
10.5	81.1043	0.201227	10.5	93.4333	0.327836	10.5	137.563	0.291124
10.52	81.6022	0.657281	10.52	94.6282	0.865843	10.52	140.256	0.876818
10.54	82.1828	0.828223	10.54	95.0308	0.782721	10.54	143.322	0.253316
10.56	81.6315	0.963205	10.56	96.4526	0.630219	10.56	146.739	0.562226
10.58	82.7774	0.280265	10.58	97.6999	0.168386	10.58	149.45	0.902118
10.6	82.2334	0.298032	10.6	100.135	0.832792	10.6	152.368	0.57273
10.62	82.4201	0.780346	10.62	101.24	0.127466	10.62	155.231	0.546874
10.64	81.8435	0.134105	10.64	102.535	0.10265	10.64	157.52	0.236444
10.66	83.5284	0.955784	10.66	103.733	0.433621	10.66	160.476	0.216459
10.68	83.3468	0.715491	10.68	105.277	0.47123	10.68	163.863	0.844569
10.7	84.216	0.285672	10.7	106.325	0.400183	10.7	166.739	0.641029
10.72	84.3238	0.209884	10.72	107.432	0.65426	10.72	168.398	0.469361
10.74	85.5102	0.18362	10.74	108.752	0.863024	10.74	169.562	0.239276
10.76	86.2395	0.575506	10.76	109.459	0.998247	10.76	170.151	0.90977
10.78	85.999	0.609027	10.78	110.092	0.486492	10.78	171.746	0.901146
10.8	86.5519	0.171508	10.8	109.411	0.123633	10.8	174.043	0.187021
10.82	87.9682	0.917486	10.82	110.114	0.762384	10.82	176.144	0.135908
10.84	88.8343	0.85229	10.84	109.937	0.620089	10.84	176.451	0.991786
10.86	89.5112	0.35466	10.86	110.167	0.843651	10.86	176.481	0.845078
10.88	90.075	0.395381	10.88	109.734	0.646539	10.88	176.815	0.514313
10.9	90.2053	0.187656	10.9	111.275	0.963163	10.9	176.551	0.165405
10.92	90.7034	0.105739	10.92	111.989	0.640056	10.92	177.977	0.568425
10.94	89.9501	0.370621	10.94	112.977	0.356634	10.94	178.199	0.851267
10.96	89.984	0.120614	10.96	114.998	0.134917	10.96	177.863	0.816005
10.98	90.9823	0.805211	10.98	115.252	0.0342126	10.98	177.206	0.554409
11	91.064	0.609991	11	117.665	0.667695	11	178.256	0.349876
11.02	91.1975	0.267195	11.02	119.74	0.129497	11.02	175.797	0.602594
11.04	90.2287	0.285329	11.04	121.197	0.565197	11.04	173.145	0.790035
11.06	89.3736	0.51113	11.06	122.277	0.434569	11.06	173.525	0.509608
11.08	89.3595	0.773787	11.08	123.247	0.37031	11.08	172.763	0.296457
11.1	89.8966	0.819751	11.1	123.801	0.86939	11.1	172.002	0.00554169
11.12	91.0048	0.301578	11.12	125.408	0.74701	11.12	171.348	0.466169
11.14	91.1595	0.0585374	11.14	126.727	0.098095	11.14	169.183	0.167672
11.16	90.4023	0.384264	11.16	127.935	0.0881037	11.16	166.867	0.629417
11.18	91.0405	0.743997	11.18	129.75	0.185598	11.18	163.214	0.456274
11.2	89.3613	0.350147	11.2	131.343	0.0612379	11.2	160.079	0.891607
11.22	89.187	0.798228	11.22	129.816	0.0377964	11.22	157.201	0.313312
11.24	88.7635	0.446968	11.24	129.639	0.899718	11.24	153.769	0.303329
11.26	89.4111	0.290159	11.26	128.892	0.379749	11.26	151.033	0.951801
11.28	88.4041	0.745249	11.28	130.036	0.703625	11.28	148.649	0.40809
11.3	88.2649	0.837343	11.3	129.008	0.833648	11.3	145.524	0.30611
11.32	87.4746	0.97893	11.32	128.713	0.249369	11.32	141.552	0.0330015
11.34	87.3985	0.657873	11.34	128.287	0.167569	11.34	139.273	0.391151
11.36	87.222	0.721823	11.36	125.966	0.415699	11.36	136.669	0.737472
11.38	86.7904	0.875111	11.38	125.758	0.49757	11.38	134.477	0.822011
11.4	86.8593	0.949682	11.4	123.624	0.577886	11.4	132.874	0.209601
11.42	85.7969	0.0601842	11.42	123.228	0.11598	11.42	131.012	0.418192
11.44	85.7245	0.451455	11.44	122.028	0.662297	11.44	128.131	0.505845
11.46	85.3575	0.992477	11.46	120.404	0.545416	11.46	126.027	0.165709
11.48	84.4789	0.602276	11.48	119.493	0.20302	11.48	124.022	0.431577
11.5	83.5955	0.625891	11.5	119.478	0.268618	11.5	121.452	0.28524
11.52	83.2278	0.0965679	11.52	118.021	0.0667637	11.52	119.789	0.436372
11.54	81.7866	0.15676	11.54	116.647	0.196322	11.54	117.871	0.133151
11.56	81.9903	0.851751	11.56	115.945	0.915727	11.56	115.76	0.648402
11.58	82.2257	0.463692	11.58	114.271	0.969449	11.58	114.058	0.449136
11.6	82.0502	0.682978	11.6	113.532	0.760137	11.6	112.305	0.751021
11.62	81.5811	0.47827	11.62	111.209	0.429869	11.62	109.921	0.779958
11.64	80.7236	0.934106	11.64	109.892	0.749426	11.64	109.115	0.744066
11.66	81.7711	0.652874	11.66	108.953	0.702611	11.66	108.294	0.84429
11.68	82.2093	0.000193763	11.68	107.193	0.847309	11.68	107.245	0.578131
11.7	82.6826	0.0638355	11.7	106.772	0.938809	11.7	105.887	0.0381196
11.72	83.5249	0.282495	11.72	105.967	0.68133	11.72	104.953	0.0452933
11.74	82.7143	0.00815903	11.74	103.544	0.335813	11.74	103.702	0.300442
11.76	82.5841	0.497205	11.76	101.935	0.287878	11.76	101.75	0.753079
11.78	83.0135	0.743391	11.78	102.332	0.470498	11.78	100.494	0.874404
11.8	82.3701	0.863178	11.8	100.484	0.648114	11.8	99.9794	0.515735
11.82	82.9702	0.823993	11.82	98.8219	0.907723	11.82	98.5853	0.674365
11.84	82.0398	0.12537	11.84	98.6365	0.911957	11.84	98.123	0.941065
11.86	81.1243	0.427472	11.86	98.2965	0.0588903	11.86	98.3293	0.0209348
11.88	80.5165	0.41299	11.88	98.2585	0.103201	11.88	98.1321	0.503204
11.9	80.5331	0.611207	11.9	96.0125	0.125627	11.9	96.5119	0.148572
11.92	79.4594	0.37947	11.92	96.3032	0.382009	11.92	95.3504	0.449125
11.94	79.7043	0.827086	11.94	95.4378	0.0811584	11.94	95.3619	0.453643
11.96	79.745	0.388502	11.96	93.7577	0.714007	11.96	93.7607	0.861702
11.98	79.0796	0.99332	11.98	93.9784	0.889667	11.98	93.3196	0.306877
12	77.4406	0.164904	12	92.538	0.723504	12	94.0643	0.111514
12.02	76.3456	0.982961	12.02	91.8697	0.520499	12.02	93.446	0.135439
12.04	76.1491	0.511845	12.04	90.9849	0.542643	12.04	92.2633	0.755724
12.06	76.4087	0.767998	12.06	88.9793	0.56681	12.06	91.6623	0.326026
12.08	75.7288	0.200219	12.08	89.3716	0.838186	12.08	90.9394	0.163246
12.1	73.8835	0.629512	12.1	88.434	0.656	12.1	90.3533	0.978162
12.12	72.6175	0.498331	12.12	87.5417	0.306071	12.12	89.7344	0.638906
12.14	71.9187	0.79348	12.14	86.5422	0.999698	12.14	89.2064	0.417672
12.16	72.0049	0.432848	12.16	86.0071	0.730774	12.16	88.413	0.502795
12.18	72.5697	0.0858184	12.18	84.8031	0.223353	12.18	87.9256	0.612998
12.2	72.7006	0.149496	12.2	83.0699	0.898215	12.2	87.4378	0.840695
12.22	71.7189	0.217365	12.22	81.7927	0.782564	12.22	87.3348	0.741257
12.24	71.7484	0.770232	12.24	81.6625	0.685454	12.24	87.7304	0.780275
12.26	72.4146	0.465008	12.26	80.9633	0.436115	12.26	87.8257	0.684022
12.28	71.4903	0.401771	12.28	80.1608	0.440641	12.28	88.3254	0.994236
12.3	71.662	0.434411	12.3	80.2589	0.163254	12.3	88.2087	0.271051
12.32	71.9424	0.303891	12.32	79.2381	0.405385	12.32	88.7345	0.776141
12.34	71.5991	0.42635	12.34	78.3796	0.0775296	12.34	88.1021	0.117074
12.36	72.5087	0.745375	12.36	78.8907	0.462388	12.36	89.0234	0.934813
12.38	73.2551	0.606109	12.38	79.601	0.194228	12.38	89.3045	0.262091
12.4	72.9449	0.0572075	12.4	78.3309	0.844663	12.4	88.4823	0.12486
12.42	73.2064	0.245262	12.42	78.7115	0.898898	12.42	88.3189	0.84081
12.44	73.9923	0.555252	12.44	78.7487	0.271972	12.44	88.8422	0.250472
12.46	74.2668	0.906525	12.46	78.598	0.305936	12.46	89.3421	0.142386
12.48	75.1101	0.165993	12.48	78.7309	0.106537	12.48	88.358	0.704452
12.5	75.6875	0.00287019	12.5	78.0269	0.183522	12.5	88.111	0.483704
12.52	76.0065	0.766193	12.52	78.6472	0.569735	12.52	88.2301	0.776029
12.54	76.988	0.0865821	12.54	78.4409	0.980604	12.54	87.893	0.838823
12.56	77.1124	0.321222	12.56	77.1912	0.3374	12.56	88.091	0.785977
12.58	77.4564	0.142492	12.58	77.1279	0.207491	12.58	89.1394	0.0191697
12.6	76.6769	0.339811	12.6	77.0171	0.479945	12.6	88.597	0.553722
12.62	77.5371	0.956729	12.62	76.1219	0.704139	12.62	85.8323	0.3815
12.64	77.3583	0.802889	12.64	75.1332	0.869354	12.64	85.2836	0.523095
12.66	78.1195	0.445156	12.66	74.2144	0.904164	12.66	84.3618	0.40791
12.68	76.7147	0.595816	12.68	74.7404	0.235532	12.68	83.5967	0.636074
12.7	75.9511	0.76299	12.7	74.3553	0.839548	12.7	83.1465	0.686401
12.72	75.8835	0.0322802	12.72	75.0244	0.428757	12.72	82.5046	0.702216
12.74	76.7724	0.888119	12.74	74.83	0.265807	12.74	82.9497	0.626955
12.76	76.2985	0.85873	12.76	74.5507	0.23406	12.76	83.5864	0.0161845
12.78	75.8681	0.76956	12.78	73.3302	0.199634	12.78	83.2454	0.520845
12.8	75.084	0.864722	12.8	72.9617	0.437563	12.8	83.6655	0.090833
12.82	75.0308	0.989655	12.82	73.4632	0.768865	12.82	84.1919	0.420386
12.84	74.9184	0.819515	12.84	73.7399	0.769664	12.84	84.0273	0.802012
12.86	74.2935	0.454394	12.86	73.5496	0.299132	12.86	83.6663	0.567621
12.88	74.1966	0.0555499	12.88	73.5811	0.0205653	12.88	84.3645	0.847858
12.9	74.198	0.603111	12.9	73.0331	0.795339	12.9	84.9024	0.395128
12.92	74.5701	0.206352	12.92	72.9146	0.639951	12.92	85.0735	0.823359
12.94	74.9226	0.591885	12.94	72.1737	0.128382	12.94	84.9914	0.454246
12.96	75.6002	0.235987	12.96	72.1541	0.465968	12.96	85.3449	0.194988
12.98	74.7374	0.333415	12.98	71.9347	0.763176	12.98	84.1946	0.876103
13	74.4735	0.644675	13	70.8974	0.136208	13	83.8277	0.318683
13.02	74.3665	0.746987	13.02	72.2979	0.301192	13.02	83.6402	0.495477
13.04	74.2542	0.361388	13.04	71.461	0.713133	13.04	83.4038	0.0552956
13.06	72.7244	0.872846	13.06	71.1906	0.617609	13.06	83.5429	0.0720868
13.08	73.1243	0.398635	13.08	70.9004	0.779705	13.08	83.1949	0.499658
13.1	73.9033	0.404754	13.1	70.5802	0.165725	13.1	83.4683	0.207804
13.12	73.584	0.311701	13.12	70.9022	0.460618	13.12	82.1873	0.331638
13.14	73.9284	0.442272	13.14	71.2422	0.182079	13.14	81.8447	0.0998078
13.16	73.2553	0.360912	13.16	70.9815	0.563036	13.16	82.1335	0.536482
13.18	72.9277	0.243035	13.18	72.0382	0.893402	13.18	81.4307	0.334994
13.2	71.369	0.365466	13.2	73.0848	0.467952	13.2	80.6276	0.522043
13.22	71.1018	0.885864	13.22	72.9655	0.37206	13.22	78.614	0.663938
13.24	70.0864	0.828398	13.24	74.111	0.856555	13.24	79.0594	0.975636
13.26	71.7146	0.609332	13.26	75.1631	0.725208	13.26	78.3329	0.313616
13.28	71.9822	0.638598	13.28	75.5178	0.908274	13.28	78.3024	0.351316
13.3	72.182	0.429928	13.3	76.1197	0.701606	13.3	78.6769	0.718627
13.32	71.726	0.465806	13.32	76.2393	0.659378	13.32	78.6672	0.865192
13.34	72.6731	0.777109	13.34	75.8056	0.510771	13.34	78.8547	0.93426
13.36	72.3911	0.421103	13.36	76.0055	0.450148	13.36	78.831	0.876871
13.38	72.8472	0.593417	13.38	76.4823	0.249242	13.38	78.0858	0.806948
13.4	74.0319	0.146863	13.4	77.3245	0.138501	13.4	77.927	0.497469
13.42	74.4698	0.447	13.42	77.3692	0.809903	13.42	77.9636	0.576149
13.44	73.9246	0.888255	13.44	77.8113	0.793577	13.44	78.4514	0.606073
13.46	73.8427	0.169082	13.46	75.7294	0.0787028	13.46	78.2117	0.301056
13.48	74.1927	0.0166926	13.48	75.6772	0.240978	13.48	77.6596	0.381807
13.5	74.1733	0.300621	13.5	74.7447	0.255816	13.5	77.821	0.581606
13.52	74.2852	0.746288	13.52	74.2692	0.853546	13.52	77.6809	0.340799
13.54	73.5158	0.698832	13.54	73.5799	0.280157	13.54	76.9267	0.222399
13.56	73.1348	0.595614	13.56	73.6174	0.763153	13.56	76.3133	0.994503
13.58	72.1958	0.714756	13.58	72.182	0.618442	13.58	76.687	0.746069
13.6	71.497	0.766074	13.6	72.234	0.23974	13.6	76.7578	0.654879
13.62	70.2081	0.175843	13.62	72.2635	0.782414	13.62	76.5163	0.789857
13.64	69.4143	0.131771	13.64	71.459	0.433602	13.64	76.4886	0.403612
13.66	69.0529	0.553529	13.66	72.0138	0.650247	13.66	76.7748	0.919632
13.68	68.7194	0.630754	13.68	72.1331	0.0416584	13.68	77.0252	0.926355
13.7	67.9933	0.68818	13.7	72.5003	0.269472	13.7	76.3187	0.260854
13.72	66.9736	0.819974	13.72	72.9441	0.870561	13.72	76.6652	0.69033
13.74	67.1793	0.828846	13.74	73.1633	0.266794	13.74	77.1047	0.281148
13.76	67.0167	0.00334386	13.76	73.7114	0.0735286	13.76	77.6238	0.43079
13.78	66.7368	0.698408	13.78	74.1853	0.42797	13.78	76.9906	0.963728
13.8	66.3129	0.413578	13.8	75.1556	0.610301	13.8	77.1578	0.950322
13.82	66.5861	0.23286	13.82	74.8057	0.896336	13.82	76.664	0.41979
13.84	67.4264	0.367252	13.84	75.2159	0.78139	13.84	77.8536	0.132383
13.86	67.3429	0.848294	13.86	75.6699	0.397585	13.86	77.368	0.805162
13.88	67.1801	0.483656	13.88	75.6946	0.120266	13.88	77.2135	0.980585
13.9	66.4095	0.147028	13.9	75.7496	0.842371	13.9	77.5969	0.69269
13.92	66.2184	0.80517	13.92	76.22	0.153839	13.92	78.4532	0.438699
13.94	67.2561	0.831321	13.94	76.1614	0.293139	13.94	77.9076	0.404075
13.96	67.5773	0.596637	13.96	76.831	0.572713	13.96	77.8006	0.319747
13.98	67.8762	0.0881968	13.98	77.5502	0.668753	13.98	77.6297	0.42924
14	68.3739	0.843654	14	77.5656	0.303455	14	77.8174	0.23714
14.02	67.3225	0.382943	14.02	76.7556	0.808933	14.02	78.4518	0.418865
14.04	67.1251	0.361539	14.04	76.6571	0.709879	14.04	78.753	0.15227
14.06	67.5453	0.0271831	14.06	75.9986	0.325294	14.06	77.657	0.0558794
14.08	67.1069	0.995105	14.08	76.3564	0.903281	14.08	77.618	0.670386
14.1	67.7254	0.331283	14.1	76.5143	0.224027	14.1	77.8815	0.912692
14.12	66.9973	0.985265	14.12	76.6969	0.488642	14.12	77.6475	0.959892
14.14	66.6625	0.867817	14.14	77.1372	0.881889	14.14	77.5569	0.965943
14.16	66.7305	0.398141	14.16	76.9536	0.387863	14.16	78.181	0.559245
14.18	66.7299	0.305292	14.18	76.0172	0.908391	14.18	78.0208	0.480043
14.2	65.5541	0.887736	14.2	76.3094	0.894385	14.2	76.4449	0.89209
14.22	65.3793	0.526395	14.22	76.2132	0.381626	14.22	75.9715	0.533938
14.24	65.4687	0.0918581	14.24	76.4027	0.553223	14.24	76.1954	0.165044
14.26	65.9711	0.0231074	14.26	76.3386	0.655286	14.26	75.7812	0.112225
14.28	65.9361	0.46092	14.28	75.551	0.0904198	14.28	75.4958	0.147257
14.3	67.1178	0.591431	14.3	74.8235	0.775965	14.3	74.9876	0.126716
14.32	68.2142	0.68537	14.32	75.4602	0.545376	14.32	75.2189	0.414505
14.34	68.6506	0.960659	14.34	75.7365	0.864288	14.34	74.5495	0.691003
14.36	68.7829	0.35573	14.36	75.9854	0.543049	14.36	74.3483	0.667026
14.38	68.051	0.572988	14.38	75.84	0.605228	14.38	74.2342	0.226361
14.4	68.8047	0.808679	14.4	75.6113	0.377009	14.4	74.5091	0.545357
14.42	68.8462	0.456863	14.42	75.0389	0.152246	14.42	74.358	0.63225
14.44	69.2446	0.146726	14.44	76.1895	0.774	14.44	73.384	0.781778
14.46	69.3192	0.829662	14.46	76.1577	0.77379	14.46	72.717	0.183677
14.48	69.8742	0.730178	14.48	76.0799	0.34625	14.48	72.969	0.590661
14.5	69.0365	0.793797	14.5	75.7704	0.842516	14.5	73.855	0.546482
14.52	69.6214	0.11919	14.52	74.8842	0.83696	14.52	74.1493	0.270189
14.54	69.7713	0.692325	14.54	74.8055	0.715773	14.54	72.1719	0.594252
14.56	69.9707	0.68567	14.56	75.03	0.793964	14.56	72.4807	0.105387
14.58	70.3833	0.0295498	14.58	74.8897	0.183825	14.58	71.707	0.339332
14.6	69.1085	0.194349	14.6	74.7445	0.586183	14.6	72.4823	0.959349
14.62	68.7659	0.0745692	14.62	73.568	0.549089	14.62	72.3021	0.164498
14.64	69.4895	0.934946	14.64	73.2731	0.551007	14.64	71.6809	0.33875
14.66	70.0419	0.648557	14.66	72.8454	0.163424	14.66	70.667	0.266063
14.68	71.1132	0.196617	14.68	71.7903	0.768407	14.68	71.3856	0.59656
14.7	71.2276	0.994088	14.7	71.8445	0.130987	14.7	72.1019	0.72551
14.72	71.4879	0.736406	14.72	70.3489	0.570548	14.72	72.8828	0.800772
14.74	72.2358	0.0423802	14.74	69.6495	0.500254	14.74	73.6869	0.0539203
14.76	72.1009	0.288722	14.76	69.2118	0.00957978	14.76	73.64	0.107856
14.78	71.9529	0.212834	14.78	67.8451	0.307559	14.78	73.8386	0.000382962
14.8	72.2583	0.22679	14.8	67.6261	0.579956	14.8	74.3588	0.707586
14.82	72.6886	0.614481	14.82	67.5421	0.479994	14.82	75.2911	0.334431
14.84	72.1632	0.686314	14.84	67.6127	0.460254	14.84	76.2039	0.609089
14.86	72.3752	0.307062	14.86	67.7104	0.304114	14.86	75.1981	0.784182
14.88	73.3787	0.77586	14.88	68.2656	0.505982	14.88	76.3833	0.334495
14.9	73.8384	0.512728	14.9	69.7082	0.390401	14.9	76.6284	0.840648
14.92	73.3304	0.125595	14.92	70.1614	0.704343	14.92	77.4412	0.139335
14.94	72.2943	0.87698	14.94	70.3487	0.852617	14.94	77.5429	0.554988
14.96	72.6088	0.572289	14.96	71.0296	0.184024	14.96	77.3834	0.65688
14.98	72.4629	0.275552	14.98	72.0026	0.712054	14.98	77.9009	0.484418
15	72.9673	0.682936	15	73.0861	0.54292	15	77.2808	0.635272
15.02	73.3765	0.691288	15.02	74.1317	0.197557	15.02	77.0054	0.178073
15.04	73.7057	0.598828	15.04	75.3156	0.822758	15.04	76.7107	0.270126
15.06	73.1494	0.912487	15.06	75.9312	0.545202	15.06	76.9287	0.486185
15.08	72.7958	0.496701	15.08	76.7368	0.672534	15.08	77.0788	0.817886
15.1	73.5128	0.0662656	15.1	76.7817	0.258101	15.1	76.8753	0.223144
15.12	74.016	0.408679	15.12	77.5203	0.732421	15.12	76.5313	0.256012
15.14	73.983	0.19096	15.14	78.5072	0.185401	15.14	75.6416	0.8288
15.16	74.1393	0.710991	15.16	77.8402	0.473642	15.16	75.5089	0.209019
15.18	73.8748	0.240334	15.18	77.7144	0.28254	15.18	73.5721	0.346392
15.2	73.3255	0.933446	15.2	77.2005	0.582309	15.2	74.7873	0.75659
15.22	74.8399	0.219277	15.22	76.6361	0.184118	15.22	73.6519	0.309234
15.24	75.532	0.408173	15.24	77.2931	0.466308	15.24	73.75	0.441454
15.26	76.2556	0.645258	15.26	76.9779	0.170725	15.26	73.6331	0.254521
15.28	77.3546	0.633868	15.28	76.7734	0.637104	15.28	75.046	0.0832522
15.3	76.85	0.786678	15.3	76.5448	0.273683	15.3	74.7979	0.993423
15.32	77.4641	0.7349	15.32	75.8817	0.0127276	15.32	75.024	0.016617
15.34	77.8805	0.624224	15.34	76.5673	0.48813	15.34	75.0108	0.615572
15.36	77.5807	0.843391	15.36	75.978	0.732385	15.36	75.0555	0.0226723
15.38	78.7139	0.0322526	15.38	74.8759	0.277278	15.38	75.1601	0.297538
15.4	79.0822	0.823079	15.4	75.1166	0.00457952	15.4	75.0509	0.526438
15.42	78.6757	0.281303	15.42	75.0948	0.149786	15.42	74.6338	0.379019
15.44	78.5637	0.830061	15.44	75.9252	0.0808136	15.44	74.2886	0.235553
15.46	78.8854	0.349615	15.46	75.428	0.0960697	15.46	74.6994	0.734173
15.48	78.9649	0.152565	15.48	75.4202	0.591628	15.48	76.3515	0.240095
15.5	77.1182	0.586685	15.5	75.2466	0.959357	15.5	75.4855	0.0439132
15.52	76.2152	0.379893	15.52	74.1385	0.131393	15.52	75.0207	0.572291
15.54	76.3592	0.166191	15.54	75.2475	0.0337766	15.54	74.4779	0.710355
15.56	76.27	0.355577	15.56	75.4216	0.600518	15.56	74.1774	0.794108
15.58	76.5618	0.180404	15.58	75.783	0.344183	15.58	74.2111	0.0974403
15.6	76.7344	0.652552	15.6	75.5627	0.803041	15.6	74.2817	0.350007
15.62	76.4559	0.178117	15.62	76.2759	0.300523	15.62	73.2357	0.741451
15.64	75.7519	0.000122025	15.64	76.8644	0.401955	15.64	73.5118	0.111036
15.66	74.1082	0.768512	15.66	77.5672	0.694489	15.66	73.1524	0.955894
15.68	73.7893	0.075916	15.68	78.4933	0.39194	15.68	73.6554	0.693129
15.7	73.1951	0.719504	15.7	78.1996	0.186399	15.7	73.1299	0.256599
15.72	72.1527	0.689947	15.72	78.7218	0.746673	15.72	72.1806	0.492224
15.74	72.8747	0.631367	15.74	77.9007	0.583096	15.74	72.4239	0.681579
15.76	72.4182	0.0355111	15.76	77.2731	0.3027	15.76	71.8669	0.780443
15.78	73.0772	0.427927	15.78	78.6144	0.192056	15.78	71.9452	0.84838
15.8	73.4691	0.352469	15.8	79.3318	0.0948271	15.8	73.6018	0.0600919
15.82	74.9785	0.469743	15.82	80.6949	0.0581661	15.82	72.8949	0.676818
15.84	75.5522	0.921781	15.84	81.1188	0.917795	15.84	73.3635	0.375136
15.86	76.5847	0.813858	15.86	79.9976	0.690258	15.86	73.1186	0.655624
15.88	77.9072	0.230147	15.88	80.266	0.59768	15.88	73.4155	0.935195
15.9	78.4126	0.762956	15.9	79.7241	0.234726	15.9	74.0307	0.445
15.92	79.4992	0.620452	15.92	79.137	0.0529366	15.92	74.8116	0.788795
15.94	80.1786	0.983868	15.94	78.6027	0.537917	15.94	74.6714	0.2852
15.96	80.1497	0.589569	15.96	78.2168	0.319916	15.96	75.3957	0.080173
15.98	80.6933	0.938039	15.98	77.9622	0.0255033	15.98	75.0094	0.128949
16	80.2823	0.481282	16	77.349	0.694623	16	74.8013	0.626479
16.02	80.7524	0.245317	16.02	75.5409	0.0241913	16.02	74.5169	0.0787375
16.04	80.9574	0.408068	16.04	73.8774	0.424809	16.04	74.7503	0.894805
16.06	79.9084	0.383082	16.06	72.6023	0.842115	16.06	75.3158	0.449757
16.08	79.8872	0.360701	16.08	71.3556	0.216138	16.08	75.03	0.166469
16.1	78.7839	0.305411	16.1	70.4098	0.805792	16.1	74.3889	0.0514261
16.12	78.9279	0.459034	16.12	68.7659	0.570608	16.12	74.9681	0.414164
16.14	78.4911	0.956164	16.14	69.1265	0.601682	16.14	75.7785	0.85337
16.16	77.9227	0.781184	16.16	68.5697	0.0664951	16.16	76.052	0.424059
16.18	77.747	0.057213	16.18	69.2408	0.152359	16.18	76.43	0.0423654
16.2	76.1337	0.776565	16.2	69.3643	0.666587	16.2	76.1189	0.257695
16.22	74.1913	0.149482	16.22	70.6399	0.113401	16.22	75.2143	0.963619
16.24	72.7586	0.100918	16.24	70.5179	0.90778	16.24	75.5854	0.743747
16.26	71.405	0.128018	16.26	70.8153	0.830433	16.26	75.2986	0.989174
16.28	71.8965	0.790606	16.28	71.2661	0.140006	16.28	75.3138	0.326435
16.3	71.8971	0.546618	16.3	71.5549	0.882483	16.3	74.2933	0.73892
16.32	71.8768	0.58208	16.32	72.9018	0.876889	16.32	73.9242	0.283971
16.34	72.3818	0.0968827	16.34	72.3667	0.106388	16.34	74.5606	0.947798
16.36	71.8064	0.0508851	16.36	73.0683	0.854703	16.36	74.454	0.717968
16.38	71.635	0.922608	16.38	74.7074	0.352448	16.38	74.8846	0.993379
16.4	71.8224	0.183044	16.4	75.7254	0.0460584	16.4	75.8503	0.432411
16.42	73.1018	0.401688	16.42	75.8477	0.798756	16.42	75.7027	0.759271
16.44	72.9936	0.749485	16.44	76.3919	0.30747	16.44	76.2664	0.217681
16.46	73.4572	0.40517	16.46	76.9783	0.493857	16.46	76.4033	0.678205
16.48	75.3093	0.40794	16.48	77.1985	0.497055	16.48	77.2495	0.748108
16.5	75.7824	0.398365	16.5	77.4317	0.0201195	16.5	78.0113	0.474107
16.52	76.2231	0.213826	16.52	78.2146	0.936743	16.52	77.9181	0.99284
16.54	75.9209	0.472023	16.54	77.895	0.283526	16.54	77.3368	0.432428
16.56	77.0828	0.685216	16.56	78.2562	0.0253271	16.56	77.7438	0.685507
16.58	78.3491	0.662712	16.58	78.3272	0.105053	16.58	77.1872	0.284216
16.6	80.4506	0.33424	16.6	77.8611	0.0535921	16.6	77.2489	0.876712
16.62	81.9484	0.90965	16.62	76.8715	0.535846	16.62	77.9915	0.389322
16.64	82.0429	0.833603	16.64	76.7979	0.474672	16.64	78.9441	0.373076
16.66	82.2916	0.78129	16.66	76.5748	0.303767	16.66	79.0863	0.160141
16.68	83.2418	0.809828	16.68	75.6796	0.177171	16.68	78.8078	0.700639
16.7	82.9455	0.498877	16.7	76.3311	0.0344367	16.7	78.9182	0.485448
16.72	83.5043	0.677942	16.72	75.8346	0.932496	16.72	79.0792	0.952916
16.74	83.9889	0.869495	16.74	77.5599	0.642201	16.74	78.4791	0.415931
16.76	84.9558	0.0638693	16.76	78.0073	0.900426	16.76	77.495	0.691867
16.78	85.5401	0.975674	16.78	78.2287	0.618951	16.78	76.6719	0.450752
16.8	85.225	0.332652	16.8	78.2049	0.0839113	16.8	76.3687	0.220529
16.82	85.4786	0.362015	16.82	77.7654	0.872425	16.82	76.2997	0.923915
16.84	85.9409	0.619664	16.84	77.5002	0.360554	16.84	76.2166	0.150636
16.86	87.4877	0.637293	16.86	76.8733	0.447923	16.86	76.1173	0.979307
16.88	87.5807	0.770411	16.88	77.5542	0.788483	16.88	76.5238	0.974792
16.9	87.3326	0.120632	16.9	78.6903	0.99247	16.9	76.5699	0.274998
16.92	86.2051	0.17168	16.92	78.1323	0.327308	16.92	76.9738	0.0472103
16.94	86.1161	0.038337	16.94	77.7043	0.866028	16.94	77.4212	0.698865
16.96	85.9015	0.93733	16.96	78.2825	0.765218	16.96	77.5783	0.161184
16.98	85.7328	0.332936	16.98	78.5299	0.984519	16.98	77.7777	0.477079
17	86.1499	0.236495	17	78.5558	0.120551	17	77.7632	0.575515
17.02	86.0265	0.95878	17.02	78.8775	0.403465	17.02	76.8618	0.903893
17.04	85.4541	0.926652	17.04	79.5379	0.212294	17.04	77.4663	0.201531
17.06	85.9458	0.885613	17.06	79.2618	0.273897	17.06	77.7425	0.603711
17.08	86.8585	0.157032	17.08	78.8622	0.707743	17.08	78.1151	0.805807
17.1	87.228	0.337068	17.1	80.0694	0.203293	17.1	77.6728	0.966739
17.12	87.0363	0.624578	17.12	80.5447	0.854949	17.12	77.9974	0.768917
17.14	87.5466	0.471994	17.14	80.9423	0.651808	17.14	78.017	0.637205
17.16	88.8682	0.208415	17.16	81.9662	0.33192	17.16	78.5392	0.680936
17.18	89.9709	0.679943	17.18	83.3763	0.0324899	17.18	78.0154	0.77243
17.2	90.2285	0.273394	17.2	82.4561	0.275183	17.2	78.2481	0.445139
17.22	89.7306	0.958589	17.22	81.7923	0.792034	17.22	78.7756	0.914141
17.24	89.3172	0.870798	17.24	82.3699	0.558939	17.24	78.8816	0.297095
17.26	89.4165	0.953729	17.26	82.8219	0.914445	17.26	78.5928	0.023965
17.28	89.3829	0.394592	17.28	82.5661	0.938451	17.28	78.4484	0.880774
17.3	89.6657	0.910545	17.3	83.2721	0.550731	17.3	78.6911	0.833572
17.32	90.2413	0.398031	17.32	83.4958	0.560537	17.32	78.6013	0.378789
17.34	91.1744	0.980357	17.34	84.9552	0.0900335	17.34	78.777	0.376844
17.36	91.1983	0.261629	17.36	84.8229	0.594435	17.36	79.5447	0.410895
17.38	91.6364	0.092641	17.38	84.7275	0.485675	17.38	80.0641	0.0444891
17.4	91.5102	0.84266	17.4	84.8816	0.0461507	17.4	80.4785	0.917942
17.42	91.7405	0.178116	17.42	85.0642	0.807927	17.42	81.1024	0.53106
17.44	92.6751	0.507506	17.44	84.7398	0.974367	17.44	82.0255	0.0489364
17.46	92.3721	0.556216	17.46	84.8994	0.403494	17.46	81.8166	0.144409
17.48	91.5876	0.0670302	17.48	85.8592	0.576778	17.48	81.5747	0.322111
17.5	91.6089	0.0986635	17.5	85.3492	0.984974	17.5	81.2149	0.714332
17.52	92.1693	0.305333	17.52	85.6772	0.750859	17.52	81.7136	0.805182
17.54	93.4564	0.760754	17.54	86.1151	0.111123	17.54	82.1044	0.158173
17.56	94.1525	0.223407	17.56	86.3361	0.189237	17.56	81.6928	0.363588
17.58	94.58	0.534323	17.58	87.1279	0.962216	17.58	81.965	0.230425
17.6	94.6134	0.470406	17.6	87.2782	0.735232	17.6	82.0172	0.610237
17.62	95.2102	0.92407	17.62	88.0835	0.055734	17.62	82.4219	0.231498
17.64	95.8384	0.799088	17.64	88.454	0.571444	17.64	83.2964	0.0995137
17.66	96.2554	0.687385	17.66	88.7841	0.570052	17.66	83.1757	0.511162
17.68	96.9378	0.314768	17.68	89.492	0.948114	17.68	83.1775	0.341533
17.7	97.9242	0.752533	17.7	90.681	0.349284	17.7	83.1467	0.151315
17.72	98.1679	0.293735	17.72	91.7818	0.911563	17.72	85.085	0.402329
17.74	99.4088	0.344916	17.74	92.7277	0.635479	17.74	86.1159	0.837604
17.76	99.6038	0.91492	17.76	93.2737	0.129395	17.76	86.7987	0.262719
17.78	99.8218	0.387241	17.78	93.3904	0.64605	17.78	86.592	0.0144752
17.8	100.273	0.853761	17.8	92.7839	0.904952	17.8	87.512	0.424979
17.82	100.302	0.885919	17.82	93.1038	0.935733	17.82	88.3934	0.0321073
17.84	100.789	0.187251	17.84	93.32	0.355368	17.84	88.1822	0.742489
17.86	100.967	0.845996	17.86	92.6381	0.638024	17.86	88.3742	0.944245
17.88	101.715	0.800728	17.88	92.412	0.361627	17.88	87.3223	0.260027
17.9	102.317	0.779099	17.9	94.1919	0.877683	17.9	87.5265	0.929537
17.92	102.684	0.423834	17.92	95.1192	0.991147	17.92	87.762	0.979674
17.94	102.192	0.629562	17.94	95.9735	0.276977	17.94	87.9361	0.534226
17.96	102.17	0.345975	17.96	95.5767	0.696365	17.96	88.5447	0.653114
17.98	103.465	0.217277	17.98	95.565	0.588525	17.98	88.8413	0.158207
18	103.993	0.099175	18	96.7958	0.172515	18	89.1716	0.502066
18.02	105.29	0.27649	18.02	96.7991	0.817129	18.02	89.9889	0.936778
18.04	106.58	0.338351	18.04	95.87	0.486848	18.04	89.8238	0.800509
18.06	107.48	0.566186	18.06	96.2706	0.0342034	18.06	89.8776	0.309324
18.08	110.069	0.784358	18.08	96.6138	0.179539	18.08	91.2032	0.231079
18.1	110.879	0.503391	18.1	96.8614	0.741342	18.1	93.0298	0.0592486
18.12	113.964	0.501241	18.12	98.1588	0.0518839	18.12	93.8109	0.81817
18.14	116.068	0.794732	18.14	99.8946	0.40806	18.14	93.1113	0.819375
18.16	117.696	0.0382412	18.16	100.99	0.0373754	18.16	93.5589	0.436145
18.18	119.692	0.991487	18.18	102.31	0.728517	18.18	95.7965	0.952174
18.2	122.154	0.518625	18.2	102.957	0.90363	18.2	97.5704	0.162112
18.22	124.167	0.963073	18.22	102.915	0.195718	18.22	98.6096	0.896552
18.24	126	0.532343	18.24	103.713	0.295238	18.24	100.725	0.554145
18.26	129.926	0.659155	18.26	104.641	0.417424	18.26	102.987	0.819517
18.28	133.581	0.316642	18.28	105.492	0.021762	18.28	106.875	0.411779
18.3	136.701	0.20345	18.3	107.385	0.917457	18.3	110.255	0.36569
18.32	138.898	0.714136	18.32	108.779	0.224578	18.32	114.557	0.147549
18.34	141.868	0.853692	18.34	110.609	0.683777	18.34	116.83	0.437547
18.36	145.674	0.444262	18.36	112.026	0.0121011	18.36	118.468	0.340266
18.38	149.506	0.171807	18.38	112.55	0.107696	18.38	120.303	0.992128
18.4	153.175	0.763446	18.4	114.927	0.0942729	18.4	123.624	0.634668
18.42	157.645	0.281633	18.42	118.289	0.589787	18.42	125.483	0.248415
18.44	162.464	0.740482	18.44	120.3	0.319329	18.44	128.782	0.897024
18.46	167.135	0.199936	18.46	123.257	0.0295207	18.46	130.842	0.261084
18.48	172.192	0.977155	18.48	128.365	0.107887	18.48	134.448	0.672546
18.5	178.141	0.879318	18.5	133.138	0.929968	18.5	139.492	0.700475
18.52	184.971	0.376566	18.52	138.189	0.289856	18.52	143.521	0.0815847
18.54	192.795	0.96481	18.54	143.182	0.976542	18.54	149.068	0.686015
18.56	201.807	0.582233	18.56	147.373	0.412163	18.56	155.332	0.116409
18.58	212.413	0.473308	18.58	153.438	0.369605	18.58	160.519	0.538779
18.6	223.35	0.496168	18.6	159.998	0.977295	18.6	165.856	0.622074
18.62	233.723	0.339919	18.62	165.878	0.919427	18.62	174.16	0.602277
18.64	245.569	0.297805	18.64	171.702	0.324844	18.64	181.416	0.459262
18.66	259.628	0.111516	18.66	177.487	0.644509	18.66	187.831	0.850981
18.68	276.393	0.730675	18.68	187.004	0.0566267	18.68	194.301	0.36186
18.7	293.183	0.966652	18.7	197.467	0.984427	18.7	203.167	0.351445
18.72	311.248	0.699882	18.72	210.3	0.00636407	18.72	212.812	0.602016
18.74	330.763	0.738985	18.74	225.445	0.053597	18.74	224.564	0.338613
18.76	354.176	0.451025	18.76	239.993	0.419109	18.76	237.953	0.352951
18.78	379.827	0.350938	18.78	257.619	0.685574	18.78	253.9	0.287198
18.8	407.705	0.365715	18.8	275.664	0.493992	18.8	267.847	0.080482
18.82	439.537	0.507479	18.82	293.869	0.220738	18.82	282.207	0.35136
18.84	473.653	0.231669	18.84	315.833	0.759022	18.84	297.322	0.711443
18.86	511.214	0.39905	18.86	337.284	0.38911	18.86	314.126	0.816416
18.88	548.675	0.825013	18.88	359.026	0.719032	18.88	330.357	0.0258656
18.9	588.917	0.813696	18.9	381.611	0.613872	18.9	344.699	0.777465
18.92	630.942	0.8889	18.92	403.796	0.614021	18.92	360.051	0.504358
18.94	674.209	0.616362	18.94	424.935	0.423704	18.94	373.753	0.201587
18.96	714.58	0.0156802	18.96	442.521	0.854956	18.96	386.467	0.116552
18.98	750.869	0.433162	18.98	459.399	0.399507	18.98	396.725	0.519112
19	784.863	0.166859	19	473.999	0.97646	19	406.255	0.220001
19.02	814.799	0.740101	19.02	484.827	0.930801	19.02	411.696	0.0065724
19.04	839.06	0.634529	19.04	489.859	0.0731219	19.04	417.321	0.00471417
19.06	860.953	0.128418	19.06	492.149	0.789291	19.06	418.513	0.415754
19.08	874.927	0.178835	19.08	492.301	0.928251	19.08	417.538	0.811472
19.1	882.671	0.291987	19.1	485.49	0.143191	19.1	414.711	0.602104
19.12	885.307	0.976206	19.12	478.009	0.118537	19.12	408.862	0.16314
19.14	878.61	0.241362	19.14	465.17	0.311102	19.14	400.973	0.666219
19.16	866.675	0.986812	19.16	448.853	0.620067	19.16	390.297	0.125028
19.18	850.626	0.84253	19.18	430.473	0.461631	19.18	378.48	0.281327
19.2	827.033	0.910018	19.2	410.676	0.348232	19.2	364.807	0.339303
19.22	799.698	0.384971	19.22	388.536	0.477913	19.22	352.464	0.340128
19.24	768.535	0.525891	19.24	364.883	0.80185	19.24	334.198	0.607739
19.26	734.362	0.910414	19.26	340.992	0.0871029	19.26	316.821	0.529019
19.28	697.57	0.704568	19.28	319.705	0.732112	19.28	301.587	0.108359
19.3	658.059	0.0188911	19.3	298.261	0.238739	19.3	287.531	0.761106
19.32	616.945	0.586679	19.32	277.83	0.444867	19.32	272.451	0.805295
19.34	578.708	0.30871	19.34	258.954	0.115122	19.34	259.06	0.779226
19.36	541.091	0.456992	19.36	241.014	0.493198	19.36	246.314	0.637495
19.38	504.629	0.198566	19.38	225.272	0.412029	19.38	234.747	0.779223
19.4	470.739	0.943845	19.4	211.225	0.183881	19.4	220.393	0.300339
19.42	442.876	0.463101	19.42	198.76	0.53002	19.42	209.353	0.897323
19.44	416.293	0.316053	19.44	189.245	0.221024	19.44	200.728	0.367968
19.46	393.886	0.0861957	19.46	180.878	0.843038	19.46	193.928	0.211267
19.48	373.261	0.623556	19.48	174.845	0.0137176	19.48	187.177	0.561732
19.5	356.657	0.938902	19.5	170.322	0.439702	19.5	182.685	0.861742
19.52	342.682	0.50063	19.52	166.175	0.610682	19.52	178.077	0.928393
19.54	326.983	0.792592	19.54	161.898	0.977994	19.54	174.148	0.0907923
19.56	313.077	0.581948	19.56	158.48	0.677632	19.56	168.978	0.544916
19.58	301.961	0.663784	19.58	155.583	0.564221	19.58	165.039	0.781008
19.6	292.761	0.914698	19.6	151.644	0.989924	19.6	162.34	0.7453
19.62	283.01	0.789727	19.62	148.909	0.686519	19.62	158.121	0.125275
19.64	274.774	0.392188	19.64	144.973	0.301473	19.64	156.57	0.737615
19.66	267.18	0.641384	19.66	141.762	0.535285	19.66	152.432	0.228183
19.68	256.538	0.444584	19.68	140.11	0.599132	19.68	148.628	0.562347
19.7	248.306	0.596852	19.7	136.935	0.250238	19.7	146.319	0.576036
19.72	240.446	0.415343	19.72	135.463	0.664125	19.72	142.665	0.303344
19.74	232.155	0.0419129	19.74	132.697	0.606427	19.74	139.586	0.358618
19.76	225.812	0.277469	19.76	131.452	0.799638	19.76	137.477	0.41111
19.78	219.777	0.530502	19.78	130.988	0.0519956	19.78	136.027	0.348817
19.8	212.725	0.686572	19.8	129.916	0.188567	19.8	134.06	0.928674
19.82	206.448	0.322492	19.82	128.887	0.378304	19.82	133.978	0.314352
19.84	199.36	0.0396083	19.84	127.209	0.69493	19.84	130.825	0.135333
19.86	195.39	0.618209	19.86	124.101	0.0973025	19.86	129.566	0.889665
19.88	190.467	0.62678	19.88	122.849	0.918456	19.88	127.563	0.934212
19.9	185.246	0.576143	19.9	121.916	0.553209	19.9	125.078	0.470676
19.92	179.918	0.920297	19.92	120.038	0.0703787	19.92	123.858	0.882066
19.94	176.13	0.772698	19.94	119.241	0.0559991	19.94	122.824	0.119291
19.96	170.669	0.195057	19.96	117.934	0.793172	19.96	119.936	0.59549
19.98	167.065	0.279469	19.98	116.936	0.138364	19.98	116.357	0.402425
20	162.837	0.604182	20	116.432	0.258121	20	113.741	0.03053
20.02	160.405	0.920143	20.02	115.435	0.507479	20.02	112.561	0.234808
20.04	156.001	0.276519	20.04	114.096	0.15903	20.04	110.534	0.48251
20.06	150.456	0.546783	20.06	112.909	0.0414409	20.06	108.249	0.348416
20.08	145.45	0.299863	20.08	112.153	0.872335	20.08	106.059	0.883137
20.1	142.424	0.280292	20.1	110.74	0.277013	20.1	105.241	0.843248
20.12	139.425	0.510375	20.12	109.309	0.780271	20.12	101.865	0.27633
20.14	136.899	0.174789	20.14	108.445	0.798557	20.14	99.9769	0.924162
20.16	136.301	0.468229	20.16	107.928	0.291792	20.16	98.2421	0.551342
20.18	135.51	0.869456	20.18	106.21	0.552623	20.18	97.7524	0.914343
20.2	133.551	0.549008	20.2	106.881	0.092387	20.2	95.0998	0.955318
20.22	131.896	0.208463	20.22	107.549	0.0245788	20.22	93.533	0.0887427
20.24	130.608	0.902418	20.24	106.245	0.0405863	20.24	93.3856	0.802715
20.26	129.277	0.723731	20.26	106.319	0.243717	20.26	91.3403	0.236099
20.28	127.692	0.764053	20.28	105.95	0.232168	20.28	89.5025	0.76256
20.3	125.608	0.260932	20.3	105.873	0.386948	20.3	88.3837	0.665457
20.32	124.177	0.435708	20.32	105.443	0.352481	20.32	87.7306	0.855872
20.34	123.257	0.0217015	20.34	105.645	0.0545	20.34	87.5664	0.626081
20.36	121.56	0.559379	20.36	105.037	0.0517885	20.36	87.4643	0.0349222
20.38	119.904	0.64439	20.38	103.853	0.0237785	20.38	87.2497	0.000721736
20.4	118.687	0.812179	20.4	101.869	0.905817	20.4	87.3615	0.871608
20.42	116.786	0.297297	20.42	101.274	0.422939	20.42	87.7395	0.246427
20.44	115.753	0.0976202	20.44	99.0436	0.725149	20.44	87.5939	0.831022
20.46	114.749	0.938793	20.46	97.7577	0.381457	20.46	86.9643	0.630785
20.48	113.632	0.739546	20.48	96.7064	0.553327	20.48	86.5964	0.347423
20.5	111.753	0.907628	20.5	95.5542	0.863469	20.5	86.7588	0.613657
20.52	111.128	0.255258	20.52	94.4069	0.854762	20.52	86.2757	0.370724
20.54	108.662	0.870805	20.54	94.6984	0.211136	20.54	84.6452	0.891927
20.56	104.725	0.299022	20.56	93.1463	0.129013	20.56	83.0949	0.477234
20.58	103.443	0.84561	20.58	91.8847	0.776299	20.58	81.7504	0.824941
20.6	100.742	0.85364	20.6	91.6058	0.233078	20.6	81.8831	0.558391
20.62	99.858	0.501938	20.62	91.2794	0.495263	20.62	81.3502	0.0777003
20.64	98.3632	0.96382	20.64	90.2156	0.786001	20.64	80.0704	0.387539
20.66	95.2897	0.795378	20.66	89.262	0.900077	20.66	79.7063	0.52909
20.68	94.5188	0.0555421	20.68	88.5974	0.0657671	20.68	79.5662	0.697988
20.7	94.738	0.873718	20.7	87.9792	0.0715912	20.7	79.7369	0.848617
20.72	94.2441	0.865395	20.72	88.1015	0.0674069	20.72	77.888	0.250308
20.74	94.3078	0.456071	20.74	88.4294	0.975051	20.74	78.2645	0.658477
20.76	93.2464	0.858612	20.76	88.8207	0.951252	20.76	77.6121	0.178782
20.78	91.7023	0.861669	20.78	89.3779	0.829192	20.78	76.8539	0.933034
20.8	91.5591	0.71939	20.8	90.8721	0.23358	20.8	76.183	0.124165
20.82	91.4076	0.701949	20.82	90.6719	0.973407	20.82	76.3804	0.345565
20.84	90.8144	0.350414	20.84	90.3493	0.261815	20.84	76.8816	0.642584
20.86	89.874	0.304181	20.86	91.3868	0.560797	20.86	75.4048	0.128168
20.88	88.8962	0.364723	20.88	91.5381	0.280229	20.88	74.7052	0.516382
20.9	88.3938	0.303383	20.9	91.715	0.756652	20.9	75.188	0.358462
20.92	88.4231	0.498796	20.92	89.9941	0.95817	20.92	73.9049	0.116991
20.94	88.3125	0.582997	20.94	89.6192	0.923567	20.94	74.4791	0.180956
20.96	87.1473	0.310812	20.96	88.7093	0.704773	20.96	75.0507	0.635471
20.98	85.7282	0.178064	20.98	87.8143	0.241359	20.98	74.9536	0.710052
21	84.537	0.0188231	21	86.4805	0.387674	21	75.8372	0.285174
21.02	83.1206	0.863601	21.02	85.6756	0.608631	21.02	76.2473	0.567847
21.04	82.3772	0.0115936	21.04	85.0203	0.0955613	21.04	75.942	0.609155
21.06	80.9196	0.746915	21.06	84.5849	0.905499	21.06	75.136	0.138302
21.08	80.4633	0.202034	21.08	84.3808	0.1829	21.08	75.4855	0.602394
21.1	78.7066	0.487662	21.1	83.5603	0.100527	21.1	74.8239	0.653924
21.12	77.9842	0.522319	21.12	83.0389	0.89467	21.12	73.5405	0.769974
21.14	76.9959	0.0798899	21.14	83.5377	0.772728	21.14	72.9218	0.0766684
21.16	76.5078	0.967146	21.16	83.1398	0.930186	21.16	72.7983	0.587927
21.18	76.6615	0.675736	21.18	83.8285	0.977905	21.18	72.4463	0.72561
21.2	77.0446	0.314615	21.2	84.1458	0.915628	21.2	72.7932	0.616994
21.22	78.1772	0.293743	21.22	83.9551	0.341158	21.22	72.1395	0.292887
21.24	77.9984	0.979543	21.24	83.3205	0.0236909	21.24	71.57	0.944293
21.26	77.5362	0.946086	21.26	82.3511	0.922101	21.26	72.0115	0.411317
21.28	78.7602	0.601751	21.28	84.0678	0.369115	21.28	71.9682	0.348484
21.3	79.5553	0.050164	21.3	85.0899	0.656591	21.3	71.4515	0.429985
21.32	79.6319	0.610407	21.32	85.3241	0.692901	21.32	71.2861	0.383425
21.34	79.9153	0.31685	21.34	87.0478	0.665981	21.34	71.8275	0.434352
21.36	80.7671	0.199044	21.36	87.4139	0.514399	21.36	71.4932	0.360751
21.38	80.4415	0.853058	21.38	87.7543	0.0668572	21.38	72.862	0.583369
21.4	81.9484	0.107655	21.4	88.3638	0.29097	21.4	73.5737	0.97332
21.42	81.872	0.616054	21.42	89.0424	0.516821	21.42	74.6015	0.932211
21.44	82.7459	0.0681948	21.44	89.5334	0.761098	21.44	75.4661	0.959927
21.46	83.0464	0.365956	21.46	90.5543	0.458358	21.46	75.2422	0.16631
21.48	84.1226	0.0955569	21.48	91.2323	0.283918	21.48	76.1214	0.558254
21.5	83.8277	0.349251	21.5	90.4385	0.151506	21.5	76.5467	0.374797
21.52	83.7102	0.998665	21.52	90.1729	0.956385	21.52	78.3021	0.770162
21.54	83.5116	0.0747448	21.54	90.9046	0.350743	21.54	80.9044	0.37693
21.56	82.5175	0.244039	21.56	90.16	0.154537	21.56	82.2884	0.655039
21.58	82.1683	0.315128	21.58	90.0973	0.170034	21.58	83.3091	0.609766
21.6	81.1239	0.0917007	21.6	90.5736	0.190274	21.6	84.7032	0.77088
21.62	81.2102	0.793799	21.62	91.2992	0.793196	21.62	85.2442	0.466609
21.64	81.3688	0.630686	21.64	91.1188	0.0874008	21.64	86.1573	0.470254
21.66	80.6391	0.811309	21.66	91.7589	0.276037	21.66	86.8476	0.627165
21.68	81.192	0.0789893	21.68	91.7759	0.397015	21.68	88.1357	0.602354
21.7	81.1427	0.355283	21.7	90.9815	0.396571	21.7	87.385	0.0208818
21.72	82.0864	0.848419	21.72	92.2441	0.760459	21.72	87.5684	0.895348
21.74	82.9946	0.397052	21.74	92.9166	0.639134	21.74	88.5869	0.556864
21.76	83.9618	0.530954	21.76	93.1198	0.420888	21.76	89.2489	0.376317
21.78	84.0554	0.663272	21.78	92.8826	0.824906	21.78	89.7688	0.480194
21.8	85.9782	0.111307	21.8	92.5798	0.175848	21.8	90.0678	0.62116
21.82	85.9037	0.141278	21.82	93.011	0.101177	21.82	90.8114	0.0991342
21.84	86.4193	0.230623	21.84	93.3158	0.17135	21.84	92.4035	0.826921
21.86	86.328	0.284897	21.86	93.643	0.533025	21.86	93.7854	0.0332325
21.88	86.4417	0.538159	21.88	94.3317	0.992477	21.88	94.6755	0.819237
21.9	85.8999	0.888783	21.9	94.0303	0.840028	21.9	94.9955	0.872971
21.92	85.641	0.248441	21.92	94.4338	0.744527	21.92	95.8831	0.406643
21.94	85.047	0.508234	21.94	94.4967	0.762868	21.94	96.9139	0.490352
21.96	84.7946	0.0278404	21.96	93.1297	0.625399	21.96	97.8845	0.0294087
21.98	83.4562	0.278473	21.98	92.0139	0.230082	21.98	98.8731	0.962528
22	83.0652	0.130137	22	92.8777	0.656808	22	98.4253	0.43334
22.02	82.3822	0.744343	22.02	93.3118	0.248796	22.02	97.6991	0.929074
22.04	82.0526	0.217575	22.04	92.5984	0.923245	22.04	96.6508	0.735674
22.06	82.3106	0.000957846	22.06	93.565	0.833976	22.06	95.4913	0.805298
22.08	81.6115	0.162617	22.08	94.1577	0.410037	22.08	95.1435	0.846945
22.1	80.5885	0.746211	22.1	93.4711	0.985745	22.1	95.4117	0.198923
22.12	80.4211	0.985174	22.12	94.2856	0.847048	22.12	95.9288	0.639389
22.14	79.5199	0.754154	22.14	94.2803	0.9056	22.14	96.2314	0.0159627
22.16	79.5609	0.732282	22.16	93.9266	0.261894	22.16	95.9165	0.541417
22.18	79.7468	0.930459	22.18	94.2569	0.587824	22.18	94.6035	0.609187
22.2	79.2313	0.708269	22.2	94.886	0.020129	22.2	93.913	0.991678
22.22	79.7063	0.589041	22.22	93.9646	0.310955	22.22	93.5963	0.421323
22.24	80.396	0.496037	22.24	93.7545	0.0235381	22.24	92.7056	0.798493
22.26	79.7634	0.222311	22.26	94.6581	0.861622	22.26	91.3785	0.802477
22.28	79.6879	0.792182	22.28	94.306	0.0787843	22.28	90.3525	0.0796623
22.3	80.5141	0.10705	22.3	94.579	0.825786	22.3	88.6953	0.227182
22.32	81.026	0.296451	22.32	94.8397	0.618969	22.32	88.4079	0.708878
22.34	81.0909	0.951367	22.34	94.562	0.88796	22.34	88.49	0.731821
22.36	81.3051	0.985638	22.36	95.3959	0.0730982	22.36	87.499	0.326885
22.38	80.4838	0.441121	22.38	95.7201	0.0832644	22.38	87.1738	0.934386
22.4	81.1378	0.24617	22.4	96.0665	0.56022	22.4	86.9639	0.599223
22.42	79.1785	0.129057	22.42	97.1194	0.401966	22.42	87.4295	0.562474
22.44	80.0647	0.333882	22.44	97.4473	0.851646	22.44	87.545	0.733127
22.46	79.4242	0.329492	22.46	97.2476	0.671972	22.46	87.2266	0.533841
22.48	79.5177	0.0912637	22.48	97.0525	0.710485	22.48	87.1196	0.516368
22.5	79.1544	0.377449	22.5	97.9725	0.0218801	22.5	86.7924	0.519946
22.52	78.992	0.847813	22.52	96.989	0.462711	22.52	86.293	0.32168
22.54	78.2116	0.374766	22.54	95.6918	0.10164	22.54	85.2139	0.0845203
22.56	77.6794	0.323789	22.56	94.7341	0.291419	22.56	83.7585	0.0787632
22.58	76.9619	0.970385	22.58	94.1907	0.663789	22.58	82.4684	0.238987
22.6	75.9106	0.0998191	22.6	94.5527	0.793339	22.6	80.1602	0.748487
22.62	75.7557	0.748145	22.62	94.0176	0.570911	22.62	79.4541	0.460652
22.64	76.235	0.142968	22.64	93.4552	0.40611	22.64	79.1757	0.283119
22.66	76.2894	0.551153	22.66	94.1114	0.2928	22.66	79.1748	0.384893
22.68	76.2435	0.0355184	22.68	94.4809	0.840544	22.68	79.4527	0.0674903
22.7	76.3064	0.968941	22.7	93.8538	0.873309	22.7	79.0818	0.261441
22.72	76.1618	0.375444	22.72	93.8044	0.928062	22.72	79.1831	0.175247
22.74	75.7377	0.264848	22.74	92.9447	0.582642	22.74	78.8933	0.378962
22.76	75.6388	0.641421	22.76	91.9533	0.560108	22.76	77.6693	0.808792
22.78	75.619	0.496381	22.78	91.0143	0.803086	22.78	76.7101	0.258577
22.8	74.2413	0.623528	22.8	90.5635	0.767857	22.8	76.488	0.628927
22.82	73.9444	0.460085	22.82	90.2387	0.130207	22.82	76.0376	0.121327
22.84	73.5902	0.0313468	22.84	91.0885	0.398435	22.84	73.8493	0.0733795
22.86	73.1022	0.224524	22.86	91.0274	0.451913	22.86	73.5367	0.950655
22.88	73.3581	0.544806	22.88	91.2092	0.313954	22.88	73.6742	0.238707
22.9	74.2858	0.226759	22.9	90.3485	0.982027	22.9	72.6575	0.0940634
22.92	74.0554	0.639497	22.92	90.3895	0.180384	22.92	72.6559	0.0804067
22.94	73.5453	0.571759	22.94	89.8135	0.284536	22.94	72.2111	0.409637
22.96	73.2681	0.342748	22.96	89.9141	0.0726271	22.96	71.6639	0.958235
22.98	72.3766	0.393176	22.98	89.9913	0.729403	22.98	71.3506	0.876232
23	73.1508	0.222564	23	89.5023	0.0584123	23	71.17	0.714779
23.02	73.1346	0.104914	23.02	90.1391	0.945662	23.02	71.0228	0.493019
23.04	74.9839	0.572342	23.04	89.1277	0.553089	23.04	71.138	0.115403
23.06	73.9106	0.630692	23.06	87.6301	0.714208	23.06	71.3091	0.0742016
23.08	74.5408	0.664376	23.08	86.3897	0.342027	23.08	71.1672	0.358487
23.1	74.5279	0.790553	23.1	86.0675	0.561192	23.1	69.7385	0.979466
23.12	74.2336	0.937243	23.12	84.2544	0.313503	23.12	68.1377	0.563439
23.14	73.9163	0.535806	23.14	83.0001	0.518105	23.14	67.5909	0.468117
23.16	73.6406	0.489169	23.16	82.3013	0.531853	23.16	67.3083	0.285296
23.18	73.2464	0.358047	23.18	80.4522	0.904632	23.18	67.1854	0.495756
23.2	73.0448	0.920854	23.2	78.5839	0.931125	23.2	67.0913	0.293296
23.22	73.312	0.427441	23.22	77.7696	0.295292	23.22	67.838	0.962982
23.24	73.9974	0.732542	23.24	77.8803	0.0848835	23.24	67.8851	0.797162
23.26	73.5816	0.568332	23.26	78.1652	0.36321	23.26	68.1733	0.349763
23.28	74.0301	0.261336	23.28	78.8365	0.0929492	23.28	68.2156	0.448667
23.3	73.8649	0.71158	23.3	76.866	0.0647044	23.3	68.1723	0.335617
23.32	73.2756	0.600809	23.32	75.731	0.76827	23.32	68.181	0.863358
23.34	72.194	0.318505	23.34	75.2826	0.557114	23.34	66.6739	0.522637
23.36	70.8842	0.632797	23.36	75.5852	0.247137	23.36	66.539	0.754714
23.38	70.754	0.592143	23.38	75.5621	0.363539	23.38	65.8054	0.861464
23.4	70.5748	0.199215	23.4	76.2587	0.265977	23.4	64.9645	0.589033
23.42	69.9976	0.575491	23.42	77.2586	0.986313	23.42	65.1742	0.107727
23.44	70.3139	0.731243	23.44	77.7933	0.909701	23.44	64.7062	0.876274
23.46	70.5817	0.667314	23.46	77.8396	0.333854	23.46	65.5911	0.542537
23.48	70.2425	0.664624	23.48	78.1778	0.753786	23.48	64.4743	0.780612
23.5	69.8873	0.135668	23.5	77.3682	0.283275	23.5	62.8731	0.0180134
23.52	69.1194	0.90736	23.52	78.8134	0.231586	23.52	62.3812	0.676586
23.54	67.0517	0.95457	23.54	78.0283	0.61665	23.54	61.5342	0.542965
23.56	66.6648	0.825895	23.56	79.043	0.0943044	23.56	61.601	0.153044
23.58	65.996	0.192754	23.58	79.1243	0.909244	23.58	61.1718	0.862031
23.6	65.5466	0.00163761	23.6	78.1942	0.873002	23.6	61.6311	0.110337
23.62	64.9924	0.582707	23.62	78.4678	0.481249	23.62	61.0353	0.527522
23.64	64.269	0.192553	23.64	78.4957	0.578632	23.64	61.5235	0.829461
23.66	62.6314	0.133801	23.66	77.748	0.946921	23.66	61.5154	0.133395
23.68	62.7647	0.451729	23.68	78.1495	0.00350218	23.68	60.9603	0.884718
23.7	62.1133	0.176237	23.7	78.4648	0.971345	23.7	60.9392	0.483535
23.72	61.1678	0.890962	23.72	77.6089	0.455149	23.72	61.4738	0.17733
23.74	60.9273	0.292285	23.74	76.1644	0.513251	23.74	61.8724	0.377359
23.76	61.1864	0.833492	23.76	75.1698	0.192648	23.76	62.198	0.606949
23.78	61.0927	0.213596	23.78	73.4335	0.167897	23.78	61.874	0.55435
23.8	61.2177	0.186309	23.8	74.178	0.819528	23.8	62.1758	0.696751
23.82	61.2076	0.516879	23.82	74.7841	0.102614	23.82	62.4892	0.0239345
23.84	61.8253	0.793489	23.84	75.3583	0.352007	23.84	63.1309	0.263647
23.86	62.4682	0.926375	23.86	74.5572	0.488673	23.86	64.8654	0.0304806
23.88	62.5772	0.360666	23.88	74.1363	0.171094	23.88	65.3154	0.855749
23.9	63.1714	0.716518	23.9	72.65	0.448586	23.9	65.3555	0.170053
23.92	63.3686	0.593873	23.92	73.2017	0.694251	23.92	64.3228	0.935725
23.94	64.0839	0.261471	23.94	74.2457	0.0357785	23.94	64.1923	0.665766
23.96	64.2641	0.74668	23.96	74.1577	0.50675	23.96	63.5977	0.371104
23.98	65.3668	0.163892	23.98	73.46	0.656193	23.98	63.0749	0.943532
24	66.1266	0.282834	24	73.7484	0.103136	24	62.6822	0.844354
24.02	65.8625	0.076395	24.02	73.4224	0.481911	24.02	63.0122	0.95512
24.04	66.4283	0.942397	24.04	72.8792	0.299952	24.04	61.4454	0.96775
24.06	66.6061	0.23102	24.06	72.3511	0.878911	24.06	60.3653	0.869543
24.08	66.2057	0.191866	24.08	72.0437	0.91973	24.08	58.2051	0.732904
24.1	66.3396	0.124518	24.1	71.6285	0.92166	24.1	57.6418	0.72273
24.12	65.2009	0.169597	24.12	71.7055	0.771742	24.12	57.3987	0.00200419
24.14	63.9937	0.913132	24.14	71.205	0.69844	24.14	56.4753	0.569195
24.16	63.373	0.999646	24.16	71.5991	0.767874	24.16	56.4146	0.239856
24.18	63.28	0.64107	24.18	71.7929	0.662186	24.18	56.8312	0.793932
24.2	63.1235	0.0502771	24.2	72.3357	0.763544	24.2	57.1273	0.698276
24.22	63.6056	0.405373	24.22	73.1562	0.895791	24.22	56.3551	0.481227
24.24	63.4264	0.251312	24.24	73.4143	0.105747	24.24	56.6719	0.206084
24.26	62.6567	0.95247	24.26	72.5936	0.558796	24.26	56.4429	0.0275372
24.28	63.0664	0.621485	24.28	72.3153	0.939324	24.28	56.0943	0.605913
24.3	62.8043	0.863421	24.3	71.3753	0.935151	24.3	57.3466	0.650952
24.32	62.5473	0.72412	24.32	71.1439	0.566856	24.32	57.0128	0.263737
24.34	62.9214	0.12867	24.34	70.2643	0.185895	24.34	57.0581	0.370809
24.36	63.102	0.67116	24.36	70.8705	0.370304	24.36	57.367	0.088582
24.38	62.7216	0.222839	24.38	71.0409	0.0144917	24.38	57.5209	0.571876
24.4	61.9136	0.777225	24.4	69.8795	0.317569	24.4	58.2534	0.673407
24.42	61.0931	0.189065	24.42	68.5026	0.999077	24.42	59.313	0.627884
24.44	60.9562	0.0133278	24.44	68.4662	0.354986	24.44	60.1818	0.124532
24.46	60.9222	0.306782	24.46	67.6604	0.0858676	24.46	61.2707	0.896776
24.48	60.416	0.302326	24.48	68.4241	0.226768	24.48	59.8987	0.92695
24.5	60.2451	0.445607	24.5	68.3893	0.146701	24.5	59.4562	0.8422
24.52	59.9796	0.956098	24.52	68.5087	0.789219	24.52	58.9592	0.28826
24.54	59.7343	0.000369523	24.54	68.1234	0.798636	24.54	59.2175	0.411959
24.56	59.5419	0.656656	24.56	67.1708	0.552719	24.56	58.1565	0.33778
24.58	59.9365	0.373804	24.58	67.0606	0.941814	24.58	58.2364	0.81041
24.6	60.0075	0.366322	24.6	66.5159	0.698808	24.6	57.852	0.568052
24.62	59.6942	0.63572	24.62	65.408	0.961035	24.62	57.1534	0.48551
24.64	60.1068	0.778074	24.64	65.7179	0.525188	24.64	55.8744	0.25143
24.66	60.4223	0.365888	24.66	64.8885	0.894079	24.66	55.9644	0.793972
24.68	59.8805	0.709758	24.68	64.3808	0.0201252	24.68	55.3449	0.747467
24.7	59.5959	0.479647	24.7	64.9146	0.54086	24.7	55.6372	0.190861
24.72	59.8303	0.784763	24.72	65.1702	0.110166	24.72	55.9242	0.304129
24.74	60.6933	0.536433	24.74	65.3828	0.012483	24.74	55.3571	0.977083
24.76	60.6057	0.831354	24.76	65.5856	0.242779	24.76	56.4	0.457031
24.78	62.0439	0.433052	24.78	66.0837	0.134955	24.78	56.5663	0.788516
24.8	62.3723	0.653042	24.8	66.4581	0.438196	24.8	55.2104	0.407765
24.82	62.256	0.437254	24.82	66.4617	0.399719	24.82	55.2572	0.571703
24.84	61.9413	0.102038	24.84	66.4836	0.477798	24.84	55.6485	0.598938
24.86	61.3635	0.636634	24.86	67.229	0.298718	24.86	55.8511	0.107587
24.88	61.3441	0.366118	24.88	66.8893	0.685099	24.88	56.6201	0.432812
24.9	60.0609	0.889398	24.9	67.6894	0.463232	24.9	57.4022	0.902656
24.92	60.1375	0.368745	24.92	68.54	0.24628	24.92	56.4828	0.245026
24.94	60.0057	0.708319	24.94	68.3206	0.866458	24.94	56.488	0.430069
24.96	59.8042	0.666073	24.96	69.3457	0.509519	24.96	56.741	0.956885
24.98	59.3025	0.705267	24.98	69.3664	0.172339	24.98	57.7652	0.241377
25	57.5112	0.778744	25	69.2288	0.922871	25	57.9413	0.79646
25.02	56.7362	0.00878245	25.02	70.1424	0.519508	25.02	58.5483	0.49242
25.04	55.6697	0.194339	25.04	70.9817	0.901356	25.04	58.8565	0.285985
25.06	55.7763	0.882283	25.06	70.3667	0.179537	25.06	59.3059	0.149503
25.08	56.2833	0.815566	25.08	70.7261	0.503735	25.08	58.7151	0.150838
25.1	54.9936	0.359264	25.1	70.4874	0.612609	25.1	58.6292	0.555808
25.12	55.1789	0.127252	25.12	70.2661	0.39614	25.12	58.1567	0.767156
25.14	55.6972	0.548827	25.14	70.0855	0.0957579	25.14	58.1889	0.571682
25.16	55.4736	0.448698	25.16	70.2172	0.583437	25.16	58.0309	0.847779
25.18	54.9283	0.941071	25.18	70.796	0.191887	25.18	57.8062	0.523538
25.2	55.0974	0.169873	25.2	70.3731	0.0836896	25.2	58.0801	0.83543
25.22	55.5722	0.800025	25.22	69.154	0.56697	25.22	57.7692	0.690663
25.24	56.6367	0.719163	25.24	68.3511	0.432091	25.24	57.7146	0.571664
25.26	56.1944	0.370761	25.26	67.1601	0.474122	25.26	58.0805	0.859702
25.28	56.1675	0.757698	25.28	67.2094	0.208221	25.28	58.554	0.590611
25.3	56.8395	0.436087	25.3	66.8217	0.890429	25.3	58.8068	0.920432
25.32	57.9389	0.948281	25.32	67.1111	0.614511	25.32	58.6146	0.445676
25.34	58.0655	0.254037	25.34	66.9044	0.17196	25.34	58.0597	0.0284153
25.36	57.7039	0.324429	25.36	66.8691	0.0502757	25.36	57.8026	0.689148
25.38	57.8904	0.275131	25.38	67.1599	0.432109	25.38	57.2547	0.255073
25.4	58.1964	0.887646	25.4	67.6796	0.497979	25.4	56.6035	0.674346
25.42	58.4298	0.271847	25.42	66.4735	0.942962	25.42	57.2824	0.31283
25.44	58.3541	0.891219	25.44	67.012	0.000886249	25.44	57.1425	0.685145
25.46	57.9225	0.96673	25.46	67.211	0.70433	25.46	56.7544	0.310506
25.48	58.0633	0.76105	25.48	66.6874	0.357964	25.48	55.9697	0.062044
25.5	57.9353	0.827945	25.5	67.5023	0.733386	25.5	55.3041	0.630686
25.52	59.4586	0.297119	25.52	67.636	0.89094	25.52	55.1848	0.270372
25.54	59.4556	0.311831	25.54	67.9743	0.193825	25.54	56.6302	0.58914
25.56	60.1782	0.721487	25.56	69.4072	0.479481	25.56	57.7836	0.350875
25.58	60.2415	0.525881	25.58	68.4761	0.148321	25.58	58.6104	0.45063
25.6	59.8776	0.19979	25.6	68.0649	0.214449	25.6	58.9793	0.757253
25.62	60.7778	0.72824	25.62	67.7527	0.402457	25.62	59.1973	0.548651
25.64	61.3702	0.184759	25.64	67.2636	0.394101	25.64	59.3544	0.176182
25.66	61.9136	0.97598	25.66	65.4837	0.942354	25.66	59.5462	0.162812
25.68	60.9222	0.094933	25.68	65.2659	0.736763	25.68	59.3459	0.589643
25.7	61.2161	0.635829	25.7	65.2472	0.351911	25.7	58.8885	0.868649
25.72	61.8447	0.445215	25.72	64.6516	0.664014	25.72	59.0165	0.39729
25.74	62.0048	0.313064	25.74	65.0529	0.557745	25.74	59.9335	0.208117
25.76	61.8115	0.9779	25.76	64.7811	0.744496	25.76	59.9068	0.0369023
25.78	62.9186	0.672455	25.78	64.3954	0.203264	25.78	60.2166	0.791038
25.8	63.729	0.988901	25.8	63.8384	0.155137	25.8	60.939	0.405337
25.82	63.0132	0.59989	25.82	62.8456	0.392458	25.82	60.936	0.503729
25.84	63.8196	0.815402	25.84	63.6145	0.602987	25.84	61.3201	0.986615
25.86	63.4003	0.661194	25.86	64.8937	0.742372	25.86	62.0071	0.942727
25.88	63.3767	0.842084	25.88	65.9304	0.241016	25.88	62.2069	0.29621
25.9	62.832	0.87161	25.9	67.5985	0.428645	25.9	61.5751	0.35576
25.92	62.789	0.898431	25.92	68.6901	0.318859	25.92	61.1534	0.645025
25.94	61.9019	0.864769	25.94	68.7865	0.338825	25.94	61.714	0.555379
25.96	61.692	0.918212	25.96	69.2288	0.230556	25.96	61.9529	0.245909
25.98	61.0525	0.437375	25.98	69.4675	0.842465	25.98	61.4208	0.11439
26	61.1647	0.026959	26	70.5912	0.0171425	26	61.1562	0.403597
26.02	60.7908	0.456268	26.02	70.2846	0.129433	26.02	61.0498	0.317042
26.04	58.9354	0.252181	26.04	71.1451	0.998822	26.04	60.7186	0.154287
26.06	58.9382	0.278447	26.06	70.9495	0.64748	26.06	60.0724	0.667479
26.08	58.883	0.498276	26.08	71.3692	0.913686	26.08	59.4831	0.82816
26.1	59.0515	0.40029	26.1	71.9622	0.0516274	26.1	60.1185	0.949309
26.12	59.5318	0.781618	26.12	72.3608	0.372325	26.12	60.5833	0.429088
26.14	59.931	0.387117	26.14	72.4536	0.396983	26.14	60.377	0.466109
26.16	60.5036	0.0757058	26.16	71.9729	0.378336	26.16	58.7681	0.220008
26.18	60.4286	0.455397	26.18	71.0254	0.157146	26.18	58.1359	0.105817
26.2	60.9162	0.354494	26.2	71.7108	0.422512	26.2	58.1278	0.103922
26.22	60.7544	0.39465	26.22	71.5676	0.350685	26.22	57.5585	0.450008
26.24	60.6314	0.433241	26.24	70.1147	0.359061	26.24	57.654	0.448057
26.26	59.0495	0.290089	26.26	68.9297	0.813066	26.26	57.5852	0.986592
26.28	59.9389	0.391931	26.28	69.19	0.543939	26.28	57.4851	0.363407
26.3	60.9091	0.548069	26.3	69.0776	0.434848	26.3	57.4357	0.81292
26.32	60.5406	0.660687	26.32	68.4031	0.929357	26.32	57.8617	0.120751
26.34	60.4641	0.393947	26.34	68.4128	0.648398	26.34	58.7437	0.499152
26.36	60.9226	0.805054	26.36	66.7354	0.132352	26.36	59.474	0.674936
26.38	61.0031	0.202978	26.38	66.6561	0.819722	26.38	59.3358	0.294342
26.4	59.816	0.920869	26.4	66.0305	0.624398	26.4	59.2917	0.452737
26.42	59.1518	0.299866	26.42	64.9162	0.401838	26.42	59.189	0.65941
26.44	59.7967	0.474111	26.44	64.6745	0.383266	26.44	59.0122	0.226959
26.46	59.4102	0.211908	26.46	64.502	0.545939	26.46	58.5604	0.880877
26.48	58.8935	0.615247	26.48	64.543	0.8214	26.48	58.2166	0.00378837
26.5	58.5048	0.793162	26.5	64.7097	0.232275	26.5	58.5649	0.70774
26.52	57.75	0.615478	26.52	63.7425	0.252166	26.52	59.2689	0.429876
26.54	57.6538	0.226554	26.54	63.5638	0.192804	26.54	59.5898	0.748949
26.56	58.0868	0.028844	26.56	63.3229	0.98622	26.56	59.1601	0.528544
26.58	57.6709	0.475184	26.58	63.2956	0.648942	26.58	59.119	0.62812
26.6	58.194	0.260148	26.6	64.0372	0.437278	26.6	59.1736	0.332297
26.62	56.9934	0.0624252	26.62	62.8941	0.0440225	26.62	58.9548	0.292716
26.64	55.7767	0.145529	26.64	64.07	0.599169	26.64	58.3551	0.857819
26.66	56.1497	0.862028	26.66	64.3624	0.00465018	26.66	57.0581	0.673352
26.68	55.2189	0.106615	26.68	64.0657	0.987752	26.68	56.2524	0.474228
26.7	55.2333	0.921163	26.7	64.6464	0.449377	26.7	56.0627	0.738781
26.72	54.8045	0.19739	26.72	64.7863	0.975561	26.72	55.7302	0.382027
26.74	54.9613	0.588645	26.74	65.26	0.483445	26.74	55.2256	0.205384
26.76	54.364	0.52839	26.76	65.3813	0.386802	26.76	54.5608	0.016521
26.78	54.1802	0.888199	26.78	65.5561	0.656303	26.78	55.0112	0.630823
26.8	54.1654	0.210064	26.8	65.7102	0.0900369	26.8	56.055	0.900438
26.82	53.9715	0.0944082	26.82	65.8746	0.605112	26.82	56.5679	0.134027
26.84	54.1557	0.960959	26.84	64.7491	0.172756	26.84	57.0039	0.891942
26.86	52.7358	0.193981	26.86	65.5367	0.969356	26.86	56.5855	0.80825
26.88	53.5933	0.998844	26.88	65.8145	0.0456207	26.88	57.5573	0.309145
26.9	53.0207	0.884258	26.9	65.7745	0.99457	26.9	57.6629	0.788052
26.92	53.3916	0.806374	26.92	64.8025	0.197542	26.92	57.9468	0.740133
26.94	52.9032	0.96138	26.94	63.712	0.266384	26.94	57.3065	0.814045
26.96	53.419	0.660462	26.96	62.9307	0.0721149	26.96	57.169	0.544403
26.98	52.5827	0.389592	26.98	61.8584	0.482251	26.98	55.9772	0.869084
27	52.9166	0.794788	27	60.6571	0.309714	27	56.0542	0.65703
27.02	53.5075	0.34835	27.02	60.0455	0.216109	27.02	55.2222	0.749038
27.04	54.3909	0.350576	27.04	60.2544	0.845333	27.04	54.9435	0.885375
27.06	54.8608	0.119485	27.06	60.5509	0.594428	27.06	54.6354	0.378016
27.08	55.3235	0.42158	27.08	61.5118	0.829635	27.08	55.1591	0.988615
27.1	55.908	0.362281	27.1	62.1161	0.521904	27.1	55.2576	0.459406
27.12	56.3873	0.443472	27.12	62.1743	0.905416	27.12	55.4471	0.614804
27.14	57.4855	0.562546	27.14	63.0515	0.698511	27.14	55.1016	0.539908
27.16	57.9258	0.389221	27.16	63.7017	0.701356	27.16	55.1423	0.218252
27.18	58.253	0.388375	27.18	64.0649	0.336537	27.18	55.2934	0.300672
27.2	58.4826	0.727122	27.2	65.0897	0.647726	27.2	54.4049	0.390659
27.22	56.917	0.032514	27.22	64.6389	0.36349	27.22	54.3537	0.365433
27.24	56.6262	0.113147	27.24	65.3114	0.0616399	27.24	53.6928	0.859775
27.26	57.1815	0.590655	27.26	65.0648	0.144258	27.26	53.3745	0.14622
27.28	57.1516	0.512708	27.28	65.371	0.541166	27.28	53.3738	0.825076
27.3	57.6123	0.350674	27.3	66.5101	0.38373	27.3	53.6756	0.78196
27.32	57.7662	0.796104	27.32	66.5912	0.373874	27.32	53.6538	0.992256
27.34	57.9539	0.36035	27.34	66.9633	0.412417	27.34	53.877	0.718209
27.36	57.5227	0.00532063	27.36	65.8156	0.835001	27.36	53.9523	0.114662
27.38	56.9325	0.907782	27.38	65.7421	0.660745	27.38	54.9961	0.530803
27.4	56.4457	0.342669	27.4	66.4593	0.245479	27.4	56.0113	0.573183
27.42	56.0057	0.328096	27.42	66.5281	0.275631	27.42	55.8855	0.886143
27.44	54.6112	0.77527	27.44	66.2142	0.435709	27.44	56.2079	0.815311
27.46	53.7541	0.502101	27.46	66.7303	0.227853	27.46	56.6555	0.60312
27.48	53.3995	0.0641884	27.48	65.9199	0.695331	27.48	57.2895	0.295265
27.5	52.5451	0.181518	27.5	66.1112	0.239025	27.5	56.8332	0.620889
27.52	52.2073	0.610665	27.52	65.4309	0.703499	27.52	56.8779	0.566235
27.54	51.438	0.821065	27.54	64.4093	0.639445	27.54	56.2955	0.182211
27.56	51.1348	0.880552	27.56	64.2105	0.942685	27.56	57.0941	0.487847
27.58	50.3321	0.0767371	27.58	62.8616	0.887773	27.58	56.902	0.183889
27.6	50.577	0.300553	27.6	63.1336	0.751451	27.6	56.6656	0.244978
27.62	50.4093	0.390787	27.62	62.7119	0.150162	27.62	56.5317	0.244064
27.64	50.5295	0.0564175	27.64	63.1178	0.573569	27.64	56.2914	0.546818
27.66	49.7941	0.649586	27.66	63.1801	0.103259	27.66	55.7025	0.740625
27.68	49.4374	0.869978	27.68	63.5856	0.187062	27.68	55.2849	0.443401
27.7	49.1522	0.895582	27.7	63.6323	0.851181	27.7	54.3816	0.542276
27.72	49.0401	0.9636	27.72	62.9192	0.387936	27.72	54.3303	0.489539
27.74	49.1734	0.73213	27.74	63.4212	0.680218	27.74	53.5369	0.842499
27.76	49.1301	0.984617	27.76	62.9578	0.783214	27.76	53.19	0.129072
27.78	49.2841	0.869118	27.78	61.8481	0.61601	27.78	53.4946	0.5487
27.8	49.582	0.275301	27.8	61.8813	0.317248	27.8	54.2018	0.326983
27.82	49.5134	0.419015	27.82	61.5083	0.742967	27.82	54.2152	0.250079
27.84	49.8358	0.432779	27.84	62.2959	0.517323	27.84	54.2368	0.890152
27.86	51.1051	0.823597	27.86	62.2583	0.0945427	27.86	54.1768	0.926658
27.88	50.6951	0.581246	27.88	61.9276	0.063657	27.88	53.529	0.853563
27.9	51.0401	0.179291	27.9	61.6831	0.624709	27.9	53.6489	0.404168
27.92	50.8866	0.288056	27.92	61.4446	0.596865	27.92	54.3351	0.141691
27.94	50.6998	0.506901	27.94	61.3785	0.525712	27.94	54.8096	0.580305
27.96	49.9982	0.564754	27.96	60.7712	0.916105	27.96	55.0844	0.729208
27.98	49.8863	0.585449	27.98	61.5021	0.612589	27.98	55.3126	0.0864189
28	50.4911	0.851139	28	61.7666	0.69898	28	55.0581	0.757768
28.02	50.3206	0.0349229	28.02	61.0349	0.339706	28.02	55.3318	0.0185712
28.04	49.9361	0.102436	28.04	61.3285	0.916471	28.04	56.1082	0.754138
28.06	50.7453	0.405682	28.06	61.1065	0.72825	28.06	55.9231	0.0974777
28.08	50.6284	0.464765	28.08	61.2076	0.934456	28.08	55.1051	0.631671
28.1	51.1439	0.669232	28.1	62.2694	0.75795	28.1	55.1069	0.804223
28.12	52.1865	0.00341924	28.12	61.91	0.211858	28.12	54.1377	0.862746
28.14	52.1491	0.678216	28.14	60.8256	0.343284	28.14	53.3374	0.0522211
28.16	52.3185	0.890174	28.16	60.0783	0.432214	28.16	53.6384	0.307228
28.18	51.7858	0.200568	28.18	60.0178	0.109968	28.18	53.603	0.207876
28.2	51.2549	0.44668	28.2	60.2431	0.356931	28.2	52.8595	0.926604
28.22	51.0755	0.166263	28.22	60.4338	0.013958	28.22	52.4991	0.217948
28.24	50.8092	0.429248	28.24	61.0693	0.944977	28.24	51.6534	0.948454
28.26	49.9786	0.136449	28.26	61.041	0.796812	28.26	51.7591	0.91053
28.28	50.2595	0.975392	28.28	61.2327	0.982959	28.28	51.1564	0.484717
28.3	50.2716	0.217728	28.3	61.6819	0.853151	28.3	51.0399	0.236317
28.32	50.3553	0.532736	28.32	61.1451	0.0847738	28.32	51.3061	0.741113
28.34	49.8712	0.984318	28.34	61.9612	0.159863	28.34	51.3821	0.347626
28.36	49.5205	0.00123227	28.36	61.5138	0.866857	28.36	52.7305	0.0772927
28.38	50.5093	0.174123	28.38	60.941	0.73078	28.38	54.1606	0.368774
28.4	51.0033	0.493767	28.4	61.4048	0.793228	28.4	54.1005	0.186405
28.42	50.6583	0.208437	28.42	61.0282	0.867464	28.42	54.2937	0.387264
28.44	50.7582	0.28938	28.44	60.9568	0.946386	28.44	55.7051	0.628533
28.46	51.3029	0.518747	28.46	60.4199	0.335728	28.46	56.7665	0.293617
28.48	51.3417	0.724186	28.48	60.4071	0.285879	28.48	56.4866	0.0670184
28.5	52.3291	0.927453	28.5	59.3099	0.917637	28.5	57.0343	0.953618
28.52	53.3613	0.353314	28.52	58.2528	0.345811	28.52	59.031	0.197804
28.54	53.8598	0.410556	28.54	58.4338	0.155216	28.54	59.2054	0.769673
28.56	54.6696	0.0546261	28.56	57.6999	0.342761	28.56	58.5529	0.421327
28.58	55.7674	0.27835	28.58	57.9284	0.815728	28.58	59.0072	0.394223
28.6	56.3363	0.76417	28.6	57.8934	0.526696	28.6	59.0563	0.776503
28.62	56.4213	0.801309	28.62	57.1257	0.647709	28.62	59.5219	0.797817
28.64	56.918	0.133919	28.64	57.7255	0.108892	28.64	59.7974	0.751501
28.66	56.9981	0.87142	28.66	58.2615	0.281801	28.66	59.0925	0.538391
28.68	56.6322	0.202214	28.68	58.5361	0.357813	28.68	58.7155	0.577927
28.7	56.9111	0.970705	28.7	59.205	0.148702	28.7	57.9802	0.0258515
28.72	56.8844	0.402366	28.72	58.3458	0.248988	28.72	56.5679	0.0958056
28.74	56.0417	0.00789084	28.74	57.5071	0.15862	28.74	57.005	0.0256254
28.76	55.2745	0.90101	28.76	57.9108	0.27641	28.76	57.1623	0.58661
28.78	54.0945	0.131447	28.78	58.9435	0.970018	28.78	56.2231	0.95407
28.8	52.7716	0.0257337	28.8	59.0001	0.264293	28.8	55.0943	0.587056
28.82	52.1608	0.593611	28.82	59.5706	0.0847512	28.82	54.5463	0.515897
28.84	51.2003	0.779698	28.84	59.3609	0.914828	28.84	54.3011	0.468657
28.86	49.7474	0.546986	28.86	59.6224	0.127691	28.86	54.3845	0.349938
28.88	49.1121	0.747409	28.88	59.7939	0.853529	28.88	54.0162	0.454733
28.9	48.0979	0.0159926	28.9	58.8648	0.797112	28.9	53.9359	0.431108
28.92	46.7987	0.25876	28.92	59.0189	0.407826	28.92	53.3073	0.856346
28.94	46.3604	0.335105	28.94	59.2197	0.705544	28.94	53.0616	0.480901
28.96	46.183	0.798111	28.96	58.6403	0.0105242	28.96	53.1894	0.549598
28.98	46.0069	0.604701	28.98	58.5455	0.144294	28.98	52.1404	0.838711
29	46.2793	0.779871	29	58.4953	0.51348	29	51.7112	0.184865
29.02	46.7341	0.847406	29.02	58.8223	0.44022	29.02	53.0205	0.17371
29.04	47.2586	0.483147	29.04	58.6255	0.0616089	29.04	53.8513	0.0440519
29.06	47.89	0.877254	29.06	58.0224	0.519719	29.06	54.3796	0.922221
29.08	49.2893	0.222836	29.08	56.9971	0.740112	29.08	53.7626	0.997366
29.1	50.2506	0.50878	29.1	56.0752	0.729583	29.1	53.7628	0.268897
29.12	51.3039	0.0283839	29.12	55.8301	0.180219	29.12	53.6772	0.280744
29.14	51.567	0.797802	29.14	57.0306	0.359529	29.14	52.6411	0.226175
29.16	52.0216	0.940673	29.16	56.0322	0.427826	29.16	52.0148	0.456598
29.18	52.5817	0.632312	29.18	56.1766	0.568745	29.18	52.7764	0.518942
29.2	52.8927	0.899833	29.2	55.9387	0.306905	29.2	51.6042	0.0606081
29.22	53.0448	0.593703	29.22	55.9735	0.347038	29.22	52.2619	0.0798751
29.24	53.1961	0.998048	29.24	56.379	0.970736	29.24	52.6826	0.390702
29.26	53.0335	0.417709	29.26	57.0011	0.909162	29.26	52.0821	0.0199652
29.28	53.4058	0.636715	29.28	56.7368	0.455022	29.28	51.802	0.80998
29.3	53.7911	0.241267	29.3	56.5091	0.110128	29.3	51.1227	0.280487
29.32	54.0833	0.332922	29.32	56.398	0.621472	29.32	51.096	0.493785
29.34	53.3554	0.0715656	29.34	56.1907	0.634648	29.34	51.7399	0.583497
29.36	52.9896	0.716718	29.36	56.7127	0.514883	29.36	51.1364	0.701486
29.38	52.1954	0.792676	29.38	56.2354	0.611803	29.38	50.091	0.740854
29.4	51.7723	0.261243	29.4	56.6925	0.424202	29.4	50.256	0.543799
29.42	51.4505	0.233478	29.42	56.7445	0.731458	29.42	50.7378	0.583804
29.44	50.7159	0.691758	29.44	56.7238	0.742301	29.44	51.7747	0.748313
29.46	50.5204	0.590609	29.46	56.453	0.517755	29.46	51.5387	0.209102
29.48	50.797	0.221802	29.48	56.4387	0.814327	29.48	51.4159	0.403484
29.5	50.5742	0.905612	29.5	55.4527	0.371091	29.5	50.7742	0.35127
29.52	50.4031	0.469771	29.52	56.0006	0.368831	29.52	51.4489	0.892345
29.54	50.634	0.257107	29.54	55.2491	0.0217176	29.54	51.5998	0.621241
29.56	51.0442	0.540138	29.56	55.7045	0.303579	29.56	52.8654	0.793073
29.58	51.9053	0.286167	29.58	55.406	0.469377	29.58	53.1615	0.236274
29.6	52.8545	0.911745	29.6	55.2786	0.627528	29.6	53.9415	0.151806
29.62	52.8672	0.144122	29.62	55.064	0.0912771	29.62	55.1275	0.417322
29.64	53.3981	0.250878	29.64	54.3885	0.660271	29.64	55.89	0.00445448
29.66	53.1629	0.761392	29.66	54.6617	0.137811	29.66	56.432	0.591325
29.68	52.8796	0.559404	29.68	53.655	0.699726	29.68	56.2057	0.954169
29.7	52.3284	0.525942	29.7	53.5973	0.356703	29.7	54.8864	0.540414
29.72	52.9599	0.0603764	29.72	53.5617	0.83165	29.72	55.589	0.282501
29.74	53.2835	0.644877	29.74	53.8044	0.0764725	29.74	55.9848	0.256193
29.76	53.5142	0.600798	29.76	53.0893	0.808133	29.76	55.2669	0.799473
29.78	54.3036	0.0740889	29.78	53.1348	0.104276	29.78	54.8254	0.323782
29.8	54.1853	0.821151	29.8	54.2906	0.77224	29.8	54.7558	0.454015
29.82	54.485	0.732579	29.82	55.2054	0.99729	29.82	55.3184	0.199136
29.84	54.3839	0.545879	29.84	55.7717	0.440986	29.84	54.6344	0.585994
29.86	53.5128	0.227906	29.86	56.3299	0.116133	29.86	54.2304	0.681939
29.88	53.0725	0.370676	29.88	56.4381	0.733079	29.88	53.9553	0.982801
29.9	53.2841	0.371287	29.9	56.8565	0.460874	29.9	53.2151	0.15389
29.92	51.8661	0.695614	29.92	57.6966	0.863529	29.92	53.1223	0.919336
29.94	50.8757	0.71808	29.94	58.1723	0.584695	29.94	53.7565	0.664218
29.96	50.7702	0.864548	29.96	58.6593	0.970854	29.96	53.0082	0.888411
29.98	49.9502	0.495653	29.98	58.2918	0.203924	29.98	51.9104	0.403623
30	49.4272	0.730284	30	59.0114	0.86	30	52.0142	0.0566785
30.02	48.7046	0.21747	30.02	59.0207	0.934922	30.02	51.7203	0.184469
30.04	48.3731	0.290847	30.04	59.5747	0.61979	30.04	51.6076	0.974204
30.06	48.0777	0.716639	30.06	58.757	0.962817	30.06	50.579	0.356045
30.08	47.877	0.50972	30.08	59.1059	0.994722	30.08	51.1961	0.182776
30.1	47.9177	0.176264	30.1	58.4995	0.955095	30.1	51.2282	0.635672
30.12	47.9535	0.583065	30.12	58.7742	0.228523	30.12	51.2942	0.347681
30.14	47.5059	0.817894	30.14	58.4755	0.365954	30.14	51.0242	0.937121
30.16	47.5688	0.333978	30.16	58.7515	0.280393	30.16	51.374	0.776087
30.18	46.9495	0.167296	30.18	56.3412	0.492966	30.18	51.0763	0.906938
30.2	46.4144	0.559979	30.2	56.3556	0.237484	30.2	51.7203	0.860476
30.22	46.2077	0.880827	30.22	55.6657	0.169934	30.22	52.6884	0.570995
30.24	46.1399	0.715083	30.24	55.4938	0.338138	30.24	53.1813	0.958705
30.26	45.2628	0.903754	30.26	54.5944	0.863445	30.26	53.0581	0.878112
30.28	45.7041	0.673954	30.28	52.6977	0.672031	30.28	51.7167	0.77487
30.3	46.143	0.130363	30.3	52.4259	0.624887	30.3	51.9286	0.386877
30.32	46.8266	0.14871	30.32	53.2017	0.781007	30.32	52.9077	0.123912
30.34	46.8988	0.0811091	30.34	53.4276	0.273919	30.34	52.5147	0.76043
30.36	46.6607	0.012271	30.36	53.0596	0.173043	30.36	52.419	0.253503
30.38	46.0069	0.63982	30.38	52.9857	0.211677	30.38	53.0804	0.331312
30.4	45.7033	0.816037	30.4	54.1019	0.133409	30.4	53.625	0.298959
30.42	45.7573	0.391754	30.42	53.8914	0.350306	30.42	53.441	0.940652
30.44	44.8759	0.596602	30.44	54.0588	0.153833	30.44	53.6602	0.406055
30.46	44.8751	0.962498	30.46	54.3733	0.133502	30.46	54.3434	0.292923
30.48	45.2228	0.676043	30.48	54.4557	0.782647	30.48	54.159	0.157266
30.5	45.9676	0.285035	30.5	55.3403	0.497911	30.5	54.6454	0.00565785
30.52	45.805	0.348185	30.52	55.3259	0.0843914	30.52	55.4742	0.943273
30.54	46.6243	0.0941761	30.54	55.656	0.925265	30.54	55.6034	0.195601
30.56	46.7014	0.119246	30.56	55.581	0.162326	30.56	54.9851	0.326937
30.58	46.9	0.829728	30.58	56.2621	0.975464	30.58	54.5416	0.405246
30.6	47.3469	0.818645	30.6	57.604	0.310853	30.6	55.012	0.972368
30.62	47.7959	0.0942258	30.62	58.1758	0.716511	30.62	55.3579	0.630835
30.64	47.9693	0.528479	30.64	57.8799	0.598899	30.64	55.8255	0.320363
30.66	48.5804	0.101089	30.66	57.6153	0.534655	30.66	55.5858	0.289551
30.68	49.6649	0.691412	30.68	58.5275	0.522183	30.68	55.7514	0.851688
30.7	50.4231	0.0688091	30.7	58.5885	0.798329	30.7	55.9367	0.338976
30.72	50.2645	0.246624	30.72	57.9686	0.239242	30.72	55.115	0.288554
30.74	50.1276	0.527022	30.74	57.7897	0.0806819	30.74	55.8991	0.816668
30.76	50.5129	0.43958	30.76	57.4742	0.508387	30.76	56.3355	0.757898
30.78	50.4332	0.251949	30.78	56.5388	0.0435546	30.78	57.0365	0.209763
30.8	50.4579	0.0177045	30.8	57.7251	0.0124977	30.8	57.2826	0.202276
30.82	50.2312	0.327914	30.82	57.5666	0.269513	30.82	57.5587	0.786181
30.84	50.1302	0.730584	30.84	58.2018	0.513509	30.84	57.1433	0.89306
30.86	49.3435	0.121187	30.86	58.2308	0.22043	30.86	56.4102	0.384914
30.88	48.2953	0.604185	30.88	57.7848	0.633814	30.88	55.2697	0.0206801
30.9	47.3605	0.175681	30.9	57.3656	0.834704	30.9	55.6546	0.893139
30.92	47.264	0.120958	30.92	58.8599	0.837247	30.92	54.6668	0.95688
30.94	46.4474	0.528052	30.94	58.0789	0.169394	30.94	54.9083	0.974313
30.96	45.0418	0.994243	30.96	56.4712	0.967108	30.96	54.8419	0.475456
30.98	44.49	0.533839	30.98	56.6884	0.549871	30.98	54.7495	0.859905
31	45.1459	0.73272	31	57.174	0.674599	31	54.5744	0.538336
31.02	45.2655	0.417431	31.02	56.4383	0.468348	31.02	53.8827	0.435753
31.04	45.406	0.313399	31.04	57.2731	0.00158224	31.04	53.6643	0.0365776
31.06	45.8572	0.4585	31.06	57.336	0.14986	31.06	52.8185	0.460319
31.08	46.4255	0.895155	31.08	57.0515	0.0974251	31.08	52.237	0.794561
31.1	47.1811	0.732944	31.1	57.2917	0.339905	31.1	52.4753	0.394531
31.12	47.6095	0.257458	31.12	56.5924	0.316354	31.12	51.6758	0.940057
31.14	47.8588	0.513142	31.14	57.1706	0.436496	31.14	51.3971	0.50823
31.16	48.1133	0.48538	31.16	57.2743	0.490432	31.16	51.2133	0.167885
31.18	48.9987	0.737368	31.18	57.5057	0.101662	31.18	51.392	0.82367
31.2	49.5628	0.614804	31.2	57.4909	0.377972	31.2	51.9296	0.897312
31.22	49.8034	0.423229	31.22	56.9657	0.45048	31.22	52.2047	0.954423
31.24	50.6571	0.374718	31.24	56.8937	0.665344	31.24	51.1479	0.965018
31.26	51.0972	0.346442	31.26	57.7073	0.853966	31.26	50.8711	0.605109
31.28	51.8352	0.7191	31.28	58.1673	0.483436	31.28	51.5496	0.706714
31.3	52.0748	0.44408	31.3	57.6829	0.661489	31.3	52.4308	0.329713
31.32	52.2793	0.165839	31.32	57.3668	0.468191	31.32	52.1165	0.065577
31.34	52.8003	0.0911715	31.34	57.9563	0.376916	31.34	52.8246	0.807611
31.36	52.5604	0.813698	31.36	57.9792	0.21609	31.36	53.6206	0.994697
31.38	52.2985	0.230329	31.38	58.3151	0.95408	31.38	54.0704	0.621927
31.4	52.415	0.379659	31.4	58.5556	0.0909194	31.4	53.9357	0.528009
31.42	52.1923	0.330668	31.42	59.1405	0.906436	31.42	53.7504	0.0936593
31.44	52.4929	0.0605941	31.44	59.4244	0.344094	31.44	52.9139	0.0473899
31.46	51.373	0.790996	31.46	59.4442	0.612994	31.46	52.1964	0.973204
31.48	50.9819	0.713655	31.48	58.5659	0.0781747	31.48	52.0649	0.146867
31.5	50.9423	0.0541735	31.5	57.7555	0.643126	31.5	51.9041	0.297893
31.52	50.7069	0.894688	31.52	58.959	0.957024	31.52	52.1391	0.940527
31.54	49.8119	0.952536	31.54	58.2322	0.604431	31.54	52.0645	0.694561
31.56	49.4402	0.259352	31.56	58.126	0.11138	31.56	51.8659	0.761948
31.58	49.733	0.979363	31.58	58.2344	0.0876562	31.58	51.0541	0.125588
31.6	49.2988	0.707367	31.6	58.5087	0.720047	31.6	51.062	0.241587
31.62	48.8725	0.507826	31.62	57.9804	0.672471	31.62	49.9826	0.286738
31.64	48.4166	0.712139	31.64	58.9435	0.0254815	31.64	50.037	0.405928
31.66	48.5412	0.768892	31.66	57.8605	0.157374	31.66	49.6586	0.647122
31.68	49.2677	0.873476	31.68	57.7674	0.103796	31.68	49.8251	0.844496
31.7	49.2725	0.104617	31.7	58.0362	0.184065	31.7	50.2546	0.481143
31.72	49.6645	0.64373	31.72	58.52	0.398037	31.72	49.9047	0.220496
31.74	49.8196	0.279505	31.74	59.481	0.22431	31.74	51.1215	0.524322
31.76	48.776	0.931199	31.76	59.1854	0.105181	31.76	51.7029	0.451461
31.78	49.459	0.142098	31.78	59.031	0.195321	31.78	52.506	0.771541
31.8	49.1134	0.65469	31.8	59.2796	0.898637	31.8	52.1952	0.318149
31.82	49.2956	0.513991	31.82	59.6293	0.114915	31.82	52.6585	0.81885
31.84	49.4837	0.490703	31.84	60.0172	0.862994	31.84	52.6832	0.000436678
31.86	49.9747	0.61035	31.86	60.5934	0.321738	31.86	54.2326	0.784326
31.88	50.0552	0.356069	31.88	60.974	0.403617	31.88	55.3751	0.997091
31.9	50.4213	0.505256	31.9	61.3071	0.539651	31.9	56.1474	0.962405
31.92	50.752	0.0971718	31.92	61.9169	0.273078	31.92	57.0183	0.409335
31.94	50.3396	0.080862	31.94	62.5275	0.336299	31.94	57.1779	0.535587
31.96	50.7186	0.360997	31.96	62.2548	0.160483	31.96	58.0789	0.21612
31.98	51.4331	0.414539	31.98	62.8854	0.772165	31.98	57.0165	0.0374684
32	51.9339	0.857272	32	63.9292	0.899669	32	57.3095	0.678411
32.02	51.1121	0.234306	32.02	65.0082	0.00341723	32.02	57.4746	0.212635
32.04	51.187	0.0987578	32.04	65.1676	0.60106	32.04	57.9389	0.432261
32.06	50.6539	0.978825	32.06	66.1543	0.461574	32.06	58.3865	0.391105
32.08	50.758	0.194135	32.08	65.9296	0.383792	32.08	59.0624	0.812253
32.1	49.6008	0.474982	32.1	66.594	0.718109	32.1	58.6138	0.721691
32.12	49.2501	0.543272	32.12	67.9565	0.335081	32.12	59.1898	0.691168
32.14	49.769	0.18178	32.14	68.5942	0.395061	32.14	59.5761	0.188677
32.16	49.3811	0.632961	32.16	68.6516	0.395459	32.16	60.3143	0.526732
32.18	49.442	0.974795	32.18	69.1095	0.528781	32.18	60.434	0.548486
32.2	48.6419	0.687805	32.2	70.9698	0.106381	32.2	63.1445	0.91471
32.22	49.3646	0.848986	32.22	72.8015	0.45249	32.22	64.7269	0.166722
32.24	50.1992	0.642183	32.24	74.6773	0.0550636	32.24	67.9755	0.0113997
32.26	52.451	0.933849	32.26	77.1308	0.693362	32.26	71.492	0.299838
32.28	54.8553	0.0918481	32.28	81.2713	0.613207	32.28	76.1082	0.572656
32.3	57.4628	0.677274	32.3	84.9431	0.0816863	32.3	81.8505	0.381226
32.32	61.2432	0.072909	32.32	90.3746	0.0431897	32.32	87.1573	0.855333
32.34	65.1769	0.0356923	32.34	96.7568	0.780393	32.34	93.6319	0.0217127
32.36	69.1979	0.634254	32.36	103.852	0.21448	32.36	101.604	0.424937
32.38	76.3746	0.440865	32.38	112.332	0.512994	32.38	110.416	0.743565
32.4	83.0561	0.0741534	32.4	123.3	0.181164	32.4	120.683	0.924264
32.42	92.8498	0.27727	32.42	134.803	0.84313	32.42	132.128	0.193826
32.44	103.417	0.0636128	32.44	146.522	0.623062	32.44	143.905	0.340957
32.46	115.392	0.734561	32.46	159.99	0.444485	32.46	156.527	0.565966
32.48	126.341	0.461172	32.48	173.208	0.196905	32.48	168.403	0.0428907
32.5	136.421	0.981913	32.5	186.698	0.65189	32.5	180.201	0.888681
32.52	146.156	0.464365	32.52	198.725	0.0861435	32.52	191.035	0.525257
32.54	157.17	0.702708	32.54	212.064	0.285146	32.54	201.856	0.949871
32.56	168.335	0.380817	32.56	223.918	0.560045	32.56	213.403	0.66343
32.58	177.407	0.44811	32.58	236.666	0.978169	32.58	222.731	0.467742
32.6	184.904	0.320319	32.6	247.404	0.935774	32.6	231.706	0.00815091
32.62	190.523	0.165993	32.62	256.202	0.627299	32.62	237.583	0.515558
32.64	195.899	0.366666	32.64	263.19	0.562937	32.64	242.384	0.615676
32.66	199.004	0.185994	32.66	266.409	0.885246	32.66	244.062	0.140494
32.68	201.207	0.699554	32.68	268.649	0.617307	32.68	243.61	0.427384
32.7	201.294	0.754486	32.7	268.444	0.696449	32.7	240.912	0.559638
32.72	200.293	0.790177	32.72	266.282	0.60596	32.72	237.526	0.336447
32.74	196.386	0.822121	32.74	260.916	0.479049	32.74	230.169	0.253298
32.76	190.294	0.656089	32.76	254.374	0.207014	32.76	221.443	0.731265
32.78	184.271	0.35474	32.78	247.093	0.710554	32.78	212.132	0.0209587
32.8	175.636	0.673081	32.8	237.982	0.396114	32.8	202.916	0.380915
32.82	167.59	0.232163	32.82	227.023	0.175758	32.82	191.004	0.158913
32.84	158.312	0.00729868	32.84	213.774	0.854967	32.84	179.591	0.0664382
32.86	148.762	0.95185	32.86	201.73	0.429955	32.86	167.295	0.238104
32.88	138.548	0.803967	32.88	189.232	0.271229	32.88	154.91	0.9707
32.9	128.017	0.736401	32.9	176.005	0.210224	32.9	142.921	0.68798
32.92	117.483	0.168526	32.92	164.654	0.6298	32.92	130.283	0.945772
32.94	108.121	0.463355	32.94	152.641	0.785986	32.94	120.172	0.938908
32.96	99.5316	0.732969	32.96	141.135	0.448605	32.96	111.216	0.0709697
32.98	92.5572	0.669456	32.98	130.213	0.665229	32.98	101.849	0.611645
33	86.7825	0.0880002	33	121.436	0.231751	33	94.0859	0.838983
33.02	82.6805	0.361925	33.02	112.697	0.447328	33.02	87.5029	0.427285
33.04	78.2449	0.722362	33.04	105.102	0.612556	33.04	82.4635	0.117077
33.06	73.8439	0.0312346	33.06	98.8612	0.684819	33.06	77.3941	0.209228
33.08	69.0571	0.828331	33.08	92.7732	0.877826	33.08	73.5826	0.900065
33.1	65.4467	0.100394	33.1	89.2228	0.316902	33.1	70.436	0.460634
33.12	63.5862	0.1904	33.12	85.1983	0.881645	33.12	69.6315	0.635282
33.14	62.8296	0.799457	33.14	84.1588	0.84424	33.14	69.0175	0.251239
33.16	60.7576	0.948177	33.16	82.6047	0.310979	33.16	68.0121	0.804323
33.18	58.7123	0.453811	33.18	80.6365	0.166775	33.18	66.6023	0.143303
33.2	57.0029	0.132572	33.2	79.1121	0.40746	33.2	66.1254	0.778511
33.22	55.6141	0.512213	33.22	77.3828	0.203095	33.22	65.0899	0.392403
33.24	55.4355	0.323322	33.24	76.9416	0.154606	33.24	64.3074	0.781373
33.26	55.5302	0.29536	33.26	75.1346	0.410316	33.26	62.6138	0.988144
33.28	55.9114	0.801124	33.28	76.9245	0.886787	33.28	62.202	0.0656698
33.3	55.6983	0.0441141	33.3	76.359	0.702409	33.3	61.6281	0.206863
33.32	55.0007	0.573108	33.32	76.0403	0.038218	33.32	61.1938	0.510464
33.34	54.0485	0.343257	33.34	76.7449	0.0516037	33.34	59.2764	0.77152
33.36	54.5459	0.793468	33.36	77.8398	0.552024	33.36	59.9604	0.540332
33.38	54.2783	0.406636	33.38	78.501	0.549516	33.38	60.5754	0.742253
33.4	53.8542	0.503757	33.4	80.1711	0.264004	33.4	61.677	0.691388
33.42	54.2336	0.271306	33.42	80.67	0.966616	33.42	62.3598	0.876903
33.44	54.019	0.0856384	33.44	80.9408	0.141221	33.44	63.2946	0.611068
33.46	53.5589	0.13057	33.46	81.4084	0.731749	33.46	63.3239	0.773222
33.48	53.655	0.562152	33.48	82.9386	0.564925	33.48	64.434	0.21557
33.5	53.9023	0.346548	33.5	82.8011	0.308202	33.5	65.7152	0.986782
33.52	53.5154	0.210122	33.52	83.53	0.579683	33.52	65.8493	0.530093
33.54	53.4493	0.231469	33.54	84.4306	0.990659	33.54	67.3858	0.603482
33.56	53.1233	0.879168	33.56	85.2387	0.187417	33.56	67.7235	0.931818
33.58	52.9752	0.656622	33.58	85.1142	0.117351	33.58	68.4696	0.529881
33.6	54.0924	0.234114	33.6	85.2207	0.0260132	33.6	69.1625	0.113153
33.62	54.3493	0.134084	33.62	84.7295	0.735001	33.62	70.8126	0.799132
33.64	54.6296	0.816074	33.64	84.0548	0.703607	33.64	71.8414	0.818099
33.66	54.8219	0.615795	33.66	83.9862	0.134174	33.66	73.1047	0.899648
33.68	54.5999	0.550611	33.68	83.3643	0.332726	33.68	73.9567	0.785377
33.7	55.1307	0.373808	33.7	83.8182	0.577002	33.7	73.5429	0.932778
33.72	54.3944	0.840727	33.72	83.7122	0.700228	33.72	75.0828	0.108313
33.74	54.0686	0.827297	33.74	83.4082	0.0656759	33.74	74.0643	0.958739
33.76	53.4317	0.0163621	33.76	81.9682	0.304332	33.76	74.6359	0.489877
33.78	53.3908	0.337343	33.78	80.6858	0.321066	33.78	75.4028	0.0613498
33.8	52.8533	0.468305	33.8	81.1761	0.0987159	33.8	76.6654	0.218706
33.82	53.0998	0.751584	33.82	80.9487	0.124801	33.82	76.5222	0.344368
33.84	54.1579	0.665797	33.84	81.7761	0.183801	33.84	77.0474	0.379671
33.86	54.0455	0.0787129	33.86	79.8105	0.787021	33.86	77.2377	0.451908
33.88	53.6875	0.0890142	33.88	79.0917	0.869927	33.88	77.4373	0.308328
33.9	54.3996	0.601943	33.9	78.4458	0.00144533	33.9	77.2297	0.233375
33.92	54.0502	0.198732	33.92	78.1303	0.184346	33.92	77.9262	0.148699
33.94	53.7243	0.473237	33.94	79.765	0.831745	33.94	78.7722	0.366357
33.96	53.9367	0.723331	33.96	79.3182	0.00709259	33.96	78.9433	0.345518
33.98	53.606	0.813854	33.98	79.4378	0.433126	33.98	79.0088	0.827052
34	53.9684	0.252479	34	80.0868	0.855331	34	78.5756	0.828986
34.02	53.4855	0.74578	34.02	79.0474	0.702874	34.02	78.0012	0.0425087
34.04	53.0035	0.766345	34.04	78.4427	0.804335	34.04	77.9417	0.967076
34.06	52.7121	0.0498507	34.06	78.1747	0.209779	34.06	78.4279	0.0381855
34.08	53.2586	0.00504354	34.08	80.4373	0.570178	34.08	78.5139	0.34491
34.1	52.67	0.966323	34.1	80.8848	0.359867	34.1	78.4071	0.330459
34.12	52.1173	0.274927	34.12	82.2099	0.764679	34.12	77.8313	0.378362
34.14	52.0675	0.134482	34.14	83.2044	0.128265	34.14	77.9264	0.597155
34.16	51.6689	0.25869	34.16	83.1186	0.222599	34.16	77.2412	0.738633
34.18	51.7957	0.436027	34.18	83.3008	0.835475	34.18	77.2301	0.994675
34.2	52.3072	0.862927	34.2	83.5178	0.226512	34.2	77.3376	0.339673
34.22	52.6636	0.987278	34.22	84.0257	0.118663	34.22	77.6426	0.0282304
34.24	52.4658	0.872295	34.24	84.7341	0.457229	34.24	77.009	0.26189
34.26	53.0454	0.380906	34.26	86.0617	0.600643	34.26	77.6107	0.498404
34.28	52.7052	0.402242	34.28	86.6041	0.438625	34.28	76.5944	0.603241
34.3	52.9669	0.24108	34.3	88.3932	0.394946	34.3	77.2333	0.216251
34.32	52.9309	0.561084	34.32	89.1669	0.695412	34.32	77.8914	0.212703
34.34	52.7028	0.699124	34.34	88.7588	0.931538	34.34	78.0196	0.0827747
34.36	52.1776	0.565793	34.36	88.8306	0.373739	34.36	78.8189	0.0132387
34.38	52.1648	0.252034	34.38	89.0584	0.239996	34.38	78.9684	0.859401
34.4	52.2536	0.299712	34.4	88.6304	0.910175	34.4	79.6182	0.208161
34.42	52.5461	0.0285111	34.42	88.4259	0.370083	34.42	79.1453	0.763248
34.44	52.1705	0.632762	34.44	88.0712	0.537928	34.44	78.7993	0.385757
34.46	51.2244	0.964918	34.46	86.653	0.0494382	34.46	78.2496	0.824076
34.48	51.6473	0.173733	34.48	87.1342	0.245273	34.48	77.9007	0.382824
34.5	51.93	0.0936391	34.5	87.7126	0.287239	34.5	78.2259	0.0186322
34.52	51.265	0.443782	34.52	86.236	0.752838	34.52	78.7875	0.00782135
34.54	51.2396	0.456151	34.54	85.5437	0.567798	34.54	77.9199	0.627121
34.56	51.0185	0.57035	34.56	84.4739	0.925801	34.56	76.1784	0.545073
34.58	51.2333	0.400346	34.58	83.4056	0.54252	34.58	75.9917	0.40594
34.6	51.2072	0.105722	34.6	83.3542	0.900004	34.6	74.9044	0.22854
34.62	50.9228	0.611877	34.62	82.1695	0.0815713	34.62	74.6146	0.146492
34.64	51.5009	0.374448	34.64	81.1136	0.227725	34.64	74.2941	0.0827065
34.66	51.6392	0.0573662	34.66	80.6899	0.723387	34.66	73.7749	0.249698
34.68	51.6863	0.533031	34.68	80.4987	0.900639	34.68	72.2672	0.369743
34.7	51.7498	0.818547	34.7	79.7136	0.2177	34.7	71.6564	0.6248
34.72	52.2484	0.505791	34.72	77.3415	0.80164	34.72	71.1297	0.225409
34.74	51.4226	0.777092	34.74	77.1427	0.862121	34.74	70.2049	0.745558
34.76	51.4058	0.137819	34.76	77.0992	0.305484	34.76	69.3811	0.406746
34.78	51.6881	0.594891	34.78	76.7487	0.474039	34.78	69.1967	0.683805
34.8	51.1423	0.0317075	34.8	75.5407	0.142244	34.8	68.4925	0.687033
34.82	51.5185	0.481082	34.82	75.6499	0.807263	34.82	67.1518	0.58673
34.84	51.0842	0.00433368	34.84	75.0689	0.382782	34.84	66.9995	0.962349
34.86	50.8862	0.404628	34.86	75.2315	0.194414	34.86	66.9999	0.322723
34.88	49.1063	0.455191	34.88	74.6209	0.887948	34.88	66.4144	0.668621
34.9	48.163	0.447657	34.9	73.4568	0.136014	34.9	66.4459	0.624452
34.92	47.1959	0.0543656	34.92	72.8165	0.479281	34.92	65.4388	0.696283
34.94	46.6715	0.69613	34.94	71.7302	0.263128	34.94	65.0395	0.0553113
34.96	46.2314	0.135771	34.96	71.0409	0.0715858	34.96	64.3333	0.296422
34.98	46.8947	0.67976	34.98	71.1006	0.590749	34.98	63.2948	0.572659
35	47.1366	0.900606	35	71.0769	0.377572	35	63.0585	0.329419
35.02	46.3705	0.470233	35.02	71.6042	0.970365	35.02	62.1369	0.30022
35.04	45.8892	0.816919	35.04	71.8378	0.512871	35.04	62.3875	0.986098
35.06	45.7045	0.790684	35.06	71.1799	0.142589	35.06	62.4595	0.225426
35.08	45.5549	0.670915	35.08	71.438	0.594015	35.08	62.8502	0.54743
35.1	45.5417	0.45325	35.1	71.3862	0.428905	35.1	62.9558	0.52519
35.12	45.5516	0.466003	35.12	70.3934	0.66083	35.12	63.1595	0.788145
35.14	46.4589	0.207884	35.14	70.144	0.421815	35.14	62.9682	0.581949
35.16	47.3053	0.379966	35.16	69.6161	0.799106	35.16	63.0486	0.694636
35.18	47.9367	0.142965	35.18	69.404	0.541115	35.18	63.0397	0.00681743
35.2	48.6856	0.836829	35.2	69.2707	0.528374	35.2	62.9121	0.894859
35.22	49.1237	0.100977	35.22	68.6704	0.776371	35.22	63.3714	0.577157
35.24	49.7694	0.993035	35.24	68.1211	0.175392	35.24	63.4325	0.334753
35.26	49.6004	0.830476	35.26	68.1687	0.470323	35.26	64.1594	0.212641
35.28	49.8285	0.247265	35.28	68.5216	0.173406	35.28	63.7474	0.174267
35.3	50.2035	0.938872	35.3	69.024	0.485682	35.3	64.199	0.935345
35.32	49.8588	0.347037	35.32	68.2022	0.663633	35.32	64.9004	0.2368
35.34	49.9887	0.802962	35.34	68.5879	0.284482	35.34	63.9535	0.254156
35.36	50.3406	0.195733	35.36	67.5106	0.264051	35.36	63.7444	0.847837
35.38	49.2798	0.518986	35.38	67.2746	0.881912	35.38	63.1237	0.185804
35.4	49.0602	0.200914	35.4	66.8454	0.0515167	35.4	62.2577	0.117443
35.42	49.783	0.0979868	35.42	67.0353	0.815883	35.42	61.2751	0.893255
35.44	49.7351	0.835965	35.44	65.9068	0.416592	35.44	60.9449	0.0171226
35.46	49.3736	0.898663	35.46	66.2071	0.969654	35.46	60.7857	0.31124
35.48	49.2307	0.367078	35.48	65.0737	0.74281	35.48	60.2872	0.836105
35.5	49.5003	0.527226	35.5	63.9422	0.943605	35.5	59.7389	0.244139
35.52	49.8821	0.448082	35.52	64.9028	0.582403	35.52	59.3538	0.386935
35.54	50.455	0.549216	35.54	64.9973	0.967522	35.54	58.8055	0.182857
35.56	50.4411	0.288753	35.56	65.64	0.326009	35.56	58.3816	0.541587
35.58	50.7962	0.349614	35.58	65.6958	0.201911	35.58	57.986	0.0526729
35.6	49.9994	0.433735	35.6	64.5901	0.973123	35.6	58.2542	0.0799285
35.62	49.1004	0.947468	35.62	64.8005	0.84856	35.62	58.3339	0.615229
35.64	48.9222	0.416543	35.64	64.1543	0.772213	35.64	59.211	0.613662
35.66	48.4249	0.0455899	35.66	63.7911	0.661617	35.66	58.4809	0.103143
35.68	47.9001	0.524975	35.68	64.1193	0.253386	35.68	58.5938	0.35458
35.7	48.4898	0.538551	35.7	63.8489	0.676368	35.7	58.1165	0.293318
35.72	47.5919	0.915855	35.72	62.5321	0.132295	35.72	58.4706	0.212952
35.74	47.1756	0.618107	35.74	62.4215	0.937654	35.74	58.864	0.0544968
35.76	47.1724	0.850804	35.76	62.2075	0.141045	35.76	58.6785	0.168546
35.78	46.7426	0.195913	35.78	62.7612	0.0805653	35.78	59.402	0.580791
35.8	46.342	0.930055	35.8	62.1025	0.294523	35.8	60.6158	0.883769
35.82	45.9583	0.0342821	35.82	62.183	0.622699	35.82	61.552	0.037202
35.84	45.8119	0.380416	35.84	61.6084	0.464959	35.84	61.7334	0.460508
35.86	46.5008	0.612599	35.86	62.1776	0.334325	35.86	62.6365	0.873711
35.88	46.6486	0.768049	35.88	62.4668	0.79391	35.88	62.3976	0.797167
35.9	47.0203	0.853145	35.9	61.3221	0.521538	35.9	63.3203	0.0784532
35.92	47.1174	0.447833	35.92	61.0988	0.113521	35.92	63.4196	0.706243
35.94	47.9804	0.988721	35.94	61.3037	0.654299	35.94	62.4273	0.391081
35.96	47.8827	0.776598	35.96	61.474	0.609092	35.96	61.9707	0.846023
35.98	48.1052	0.742432	35.98	62.1735	0.945075	35.98	61.3967	0.192844
36	49.3599	0.948434	36	61.9862	0.469401	36	60.9364	0.699694
36.02	50.0184	0.603127	36.02	62.3078	0.331937	36.02	59.3975	0.138762
36.04	50.2156	0.89646	36.04	62.665	0.892566	36.04	59.3043	0.636595
36.06	50.649	0.524086	36.06	62.6611	0.296714	36.06	59.0689	0.261667
36.08	50.9429	0.413074	36.08	62.3509	0.712369	36.08	59.0098	0.408799
36.1	50.5691	0.398633	36.1	62.7954	0.942082	36.1	58.9764	0.69731
36.12	50.8806	0.398962	36.12	65.082	0.382689	36.12	58.7445	0.0793263
36.14	50.4888	0.427487	36.14	64.7329	0.482442	36.14	58.2886	0.636539
36.16	50.8935	0.153226	36.16	64.9253	0.679365	36.16	57.8184	0.300877
36.18	50.7784	0.680667	36.18	65.2478	0.222736	36.18	58.1474	0.605951
36.2	49.5294	0.830342	36.2	65.6186	0.103456	36.2	57.7448	0.0160718
36.22	50.0789	0.159585	36.22	66.1808	0.0492129	36.22	57.2772	0.582819
36.24	49.9707	0.896596	36.24	66.3699	0.217464	36.24	56.8735	0.757202
36.26	49.7187	0.45227	36.26	67.101	0.159643	36.26	56.0779	0.273282
36.28	49.9482	0.746839	36.28	67.0347	0.863699	36.28	56.1183	0.69827
36.3	49.5605	0.130596	36.3	66.1335	0.213311	36.3	55.5658	0.401174
36.32	48.4907	0.573235	36.32	65.5292	0.0728646	36.32	56.4033	0.0573376
36.34	49.1059	0.892439	36.34	65.8431	0.302873	36.34	56.5331	0.0864843
36.36	49.5919	0.56031	36.36	64.0754	0.415984	36.36	56.3818	0.600397
36.38	49.7804	0.399821	36.38	64.5078	0.782076	36.38	57.59	0.445114
36.4	51.1018	0.482387	36.4	63.8097	0.38076	36.4	58.2277	0.922527
36.42	52.4536	0.105968	36.42	63.2074	0.803935	36.42	58.4025	0.183071
36.44	53.4647	0.604399	36.44	63.2013	0.219915	36.44	57.96	0.516356
36.46	54.3479	0.628857	36.46	64.2935	0.982996	36.46	58.562	0.334489
36.48	54.8777	0.116261	36.48	64.7218	0.549749	36.48	58.5034	0.959699
36.5	55.5174	0.266918	36.5	65.1198	0.452965	36.5	59.5027	0.77631
36.52	55.5553	0.96013	36.52	65.9492	0.0951884	36.52	59.1938	0.55914
36.54	56.1484	0.509665	36.54	66.6134	0.864016	36.54	58.6227	0.269533
36.56	56.6943	0.802017	36.56	66.2221	0.942277	36.56	58.1936	0.0603009
36.58	56.7176	0.059689	36.58	66.8167	0.190465	36.58	57.9862	0.976568
36.6	56.7873	0.872791	36.6	67.6776	0.40903	36.6	57.928	0.751732
36.62	56.995	0.6815	36.62	68.5388	0.447949	36.62	58.1964	0.455647
36.64	56.615	0.980887	36.64	68.1313	0.354125	36.64	58.9133	0.432345
36.66	57.534	0.542396	36.66	68.2263	0.416434	36.66	59.1738	0.31409
36.68	56.9281	0.381462	36.68	69.0721	0.110897	36.68	59.7442	0.512807
36.7	56.5157	0.345111	36.7	69.6873	0.788351	36.7	59.8301	0.709043
36.72	57.1117	0.596741	36.72	70.0973	0.548842	36.72	59.6052	0.0921974
36.74	56.6197	0.38499	36.74	70.3948	0.951303	36.74	59.5211	0.589662
36.76	56.9597	0.105272	36.76	71.1991	0.906275	36.76	59.4835	0.258488
36.78	57.0618	0.861017	36.78	71.7652	0.209674	36.78	60.0475	0.891918
36.8	56.0423	0.0879962	36.8	71.318	0.496308	36.8	60.3349	0.138157
36.82	56.2929	0.333873	36.82	70.9479	0.550041	36.82	60.7794	0.208308
36.84	56.2858	0.156296	36.84	71.4889	0.545253	36.84	61.0292	0.511282
36.86	56.9336	0.378336	36.86	71.132	0.713269	36.86	61.5981	0.661228
36.88	56.7404	0.792911	36.88	70.9186	0.995135	36.88	61.5356	0.167241
36.9	56.1501	0.929167	36.9	71.6904	0.438393	36.9	61.9149	0.29027
36.92	56.0326	0.0772893	36.92	72.1642	0.579912	36.92	62.0374	0.274224
36.94	56.8923	0.174833	36.94	73.3158	0.322485	36.94	62.5226	0.349131
36.96	56.5173	0.403242	36.96	73.2262	0.806632	36.96	62.0833	0.761914
36.98	57.4337	0.108259	36.98	74.201	0.315879	36.98	63.1694	0.93515
37	59.1795	0.722651	37	74.161	0.445021	37	63.5448	0.0939891
37.02	60.0957	0.355173	37.02	74.8059	0.398835	37.02	63.9201	0.750576
37.04	60.184	0.372421	37.04	76.4271	0.224475	37.04	64.6583	0.0806482
37.06	60.7604	0.631342	37.06	77.7415	0.00996053	37.06	65.1061	0.763167
37.08	61.7419	0.570885	37.08	78.2417	0.278959	37.08	65.2236	0.657117
37.1	62.2888	0.415125	37.1	79.5492	0.0471427	37.1	66.6791	0.0038306
37.12	62.0623	0.235169	37.12	80.4095	0.173584	37.12	67.7759	0.463955
37.14	63.0015	0.19821	37.14	82.1612	0.375649	37.14	68.6049	0.336354
37.16	63.7347	0.0585391	37.16	83.5278	0.377411	37.16	69.4685	0.812973
37.18	64.2194	0.420683	37.18	84.1563	0.602504	37.18	71.3761	0.917616
37.2	65.2331	0.613356	37.2	85.4479	0.0670111	37.2	73.1999	0.418015
37.22	66.1865	0.287529	37.22	87.1344	0.758597	37.22	75.4703	0.891355
37.24	67.2622	0.165909	37.24	87.2177	0.0807354	37.24	76.7679	0.694195
37.26	68.5533	0.459999	37.26	89.8847	0.361976	37.26	78.6031	0.827578
37.28	68.4868	0.919177	37.28	91.0335	0.907893	37.28	79.5587	0.119899
37.3	70.123	0.264526	37.3	91.5035	0.860957	37.3	81.5215	0.649662
37.32	71.6224	0.371332	37.32	93.1914	0.903028	37.32	82.9696	0.594233
37.34	72.213	0.51706	37.34	95.5045	0.161065	37.34	85.6855	0.850839
37.36	74.3248	0.229296	37.36	96.5143	0.0267105	37.36	87.5318	0.549948
37.38	75.4843	0.09331	37.38	97.7355	0.687371	37.38	89.3682	0.917202
37.4	76.1543	0.763922	37.4	100.207	0.0287507	37.4	92.5871	0.598996
37.42	78.7139	0.582172	37.42	102.777	0.646399	37.42	95.2879	0.937743
37.44	81.8212	0.00370075	37.44	106.282	0.64061	37.44	98.2566	0.576106
37.46	84.2198	0.962691	37.46	108.253	0.587363	37.46	100.924	0.583597
37.48	85.6776	0.92239	37.48	110.29	0.45876	37.48	103.988	0.0143553
37.5	89.5185	0.875798	37.5	115.381	0.377614	37.5	108.014	0.0404514
37.52	91.7889	0.728452	37.52	119.643	0.649706	37.52	111.735	0.4912
37.54	96.0419	0.719249	37.54	122.482	0.347552	37.54	115.413	0.67795
37.56	97.9104	0.270436	37.56	125.023	0.858997	37.56	120.769	0.150409
37.58	102.346	0.333768	37.58	130.629	0.178067	37.58	127.511	0.606853
37.6	107.875	0.406956	37.6	137.321	0.11587	37.6	134.226	0.609207
37.62	112.32	0.387395	37.62	145.317	0.566162	37.62	143.877	0.760602
37.64	118.286	0.837043	37.64	153.552	0.20851	37.64	152.711	0.509156
37.66	124.438	0.323568	37.66	164.234	0.325818	37.66	161.192	0.0123081
37.68	131.69	0.580245	37.68	175.646	0.985423	37.68	175.772	0.94211
37.7	140.156	0.509725	37.7	191.411	0.499985	37.7	190.966	0.347114
37.72	149.424	0.181104	37.72	210.505	0.481069	37.72	207.355	0.426647
37.74	161.831	0.367538	37.74	230.429	0.507276	37.74	225.312	0.0454213
37.76	177.174	0.0769608	37.76	249.348	0.534599	37.76	244.5	0.0715806
37.78	190.683	0.439101	37.78	273.665	0.029326	37.78	266.935	0.899208
37.8	208.597	0.829472	37.8	298.246	0.881878	37.8	289.414	0.7506
37.82	227.57	0.23725	37.82	324.382	0.319389	37.82	312.352	0.0263235
37.84	249.612	0.367455	37.84	353.708	0.535069	37.84	336.721	0.936045
37.86	277.885	0.910702	37.86	386.324	0.806297	37.86	361.684	0.889466
37.88	307.602	0.0322935	37.88	415.068	0.264103	37.88	388.067	0.855047
37.9	337.369	0.269245	37.9	445.827	0.813781	37.9	414.701	0.264384
37.92	367.785	0.809488	37.92	478.648	0.14452	37.92	439.742	0.167291
37.94	396.748	0.92263	37.94	509.041	0.744483	37.94	463.915	0.965977
37.96	425.105	0.0267744	37.96	538.46	0.540428	37.96	484.995	0.877624
37.98	452.267	0.468004	37.98	565.629	0.44231	37.98	505.123	0.646498
38	479.083	0.89762	38	591.312	0.362469	38	520.839	0.78299
38.02	505.702	0.249195	38.02	611.096	0.777873	38.02	533.643	0.428294
38.04	528.305	0.311058	38.04	631.033	0.0764139	38.04	542.779	0.193829
38.06	545.689	0.733937	38.06	643.09	0.915931	38.06	546.906	0.223716
38.08	559.431	0.326559	38.08	651.802	0.620766	38.08	548.399	0.956737
38.1	568.967	0.621561	38.1	656.886	0.677018	38.1	544.797	0.567056
38.12	572.454	0.10704	38.12	653.836	0.34299	38.12	537.043	0.919169
38.14	571.159	0.456046	38.14	645.222	0.368461	38.14	525.622	0.671488
38.16	564.208	0.405404	38.16	635.513	0.210711	38.16	512.68	0.768853
38.18	555.365	0.532212	38.18	622.005	0.493847	38.18	494.463	0.77465
38.2	541.128	0.209844	38.2	603.682	0.604625	38.2	475.512	0.119999
38.22	521.088	0.437169	38.22	581.452	0.429364	38.22	454.175	0.936926
38.24	500.508	0.427335	38.24	555.709	0.00102844	38.24	428.595	0.305456
38.26	474.388	0.0496982	38.26	530.257	0.202418	38.26	403.236	0.579871
38.28	447.181	0.0376476	38.28	501.722	0.998158	38.28	379.635	0.656189
38.3	418.695	0.388761	38.3	473.915	0.993036	38.3	353.247	0.207418
38.32	389.101	0.406366	38.32	444.795	0.987514	38.32	329.006	0.773001
38.34	358.755	0.866906	38.34	414.8	0.858542	38.34	305.152	0.6057
38.36	331.287	0.337105	38.36	385.207	0.678771	38.36	281.464	0.576395
38.38	302.163	0.773746	38.38	359.825	0.438148	38.38	259.31	0.280895
38.4	278.868	0.166854	38.4	331.354	0.806672	38.4	237.815	0.272778
38.42	255.93	0.159828	38.42	306.416	0.847613	38.42	218.925	0.389452
38.44	236.255	0.420364	38.44	285.73	0.89549	38.44	202.809	0.539094
38.46	221.967	0.39167	38.46	265.15	0.306081	38.46	187.977	0.28803
38.48	205.025	0.778566	38.48	244.741	0.735383	38.48	175.777	0.638152
38.5	189.863	0.670517	38.5	229.532	0.248895	38.5	165.158	0.861076
38.52	178.205	0.135612	38.52	215.002	0.412631	38.52	155.247	0.401049
38.54	166.751	0.571108	38.54	202.069	0.08112	38.54	146.682	0.595341
38.56	158.945	0.241807	38.56	191.603	0.052926	38.56	139.451	0.575802
38.58	153.551	0.484363	38.58	181.751	0.338262	38.58	132.739	0.118703
38.6	148.548	0.909134	38.6	174.53	0.13229	38.6	126.069	0.89358
38.62	145.441	0.89433	38.62	166.756	0.847839	38.62	121.746	0.460559
38.64	140.73	0.367758	38.64	161.684	0.308543	38.64	117.808	0.905416
38.66	136.158	0.0826718	38.66	153.833	0.189325	38.66	113.233	0.47081
38.68	133.096	0.438388	38.68	148.092	0.0378917	38.68	110.347	0.940604
38.7	129.085	0.146013	38.7	143.065	0.693464	38.7	106.691	0.782205
38.72	126.14	0.660462	38.72	138.05	0.117187	38.72	103.549	0.762025
38.74	122.452	0.424733	38.74	134.764	0.618343	38.74	100.834	0.0778676
38.76	120.463	0.94601	38.76	131.58	0.052424	38.76	98.8733	0.776036
38.78	117.278	0.060704	38.78	127.482	0.0771946	38.78	96.9518	0.549861
38.8	113.498	0.982159	38.8	124.038	0.407959	38.8	95.3409	0.471862
38.82	109.288	0.320305	38.82	120.482	0.817302	38.82	92.6456	0.011671
38.84	107.3	0.998612	38.84	118.83	0.451628	38.84	90.9133	0.163992
38.86	102.886	0.572901	38.86	116.701	0.0816168	38.86	89.011	0.717867
38.88	98.8339	0.431619	38.88	113.621	0.960445	38.88	88.0267	0.299983
38.9	95.2497	0.0100682	38.9	111.662	0.922206	38.9	87.3039	0.67465
38.92	91.0567	0.35446	38.92	109.649	0.860332	38.92	86.0805	0.0954833
38.94	87.3291	0.6225	38.94	107.821	0.488781	38.94	83.9729	0.307862
38.96	85.906	0.0527473	38.96	104.728	0.0140368	38.96	81.6839	0.426678
38.98	81.1388	0.228618	38.98	102.372	0.200592	38.98	78.794	0.659133
39	78.6706	0.0358568	39	98.8213	0.408854	39	77.7351	0.929546
39.02	76.2957	0.394674	39.02	96.0326	0.844037	39.02	76.4965	0.98301
39.04	73.3599	0.402321	39.04	94.6787	0.755332	39.04	74.6264	0.472139
39.06	72.3774	0.938528	39.06	92.7109	0.655136	39.06	73.5733	0.350537
39.08	70.7127	0.966471	39.08	90.4629	0.817519	39.08	72.6642	0.865488
39.1	68.8721	0.447103	39.1	88.3766	0.0232572	39.1	71.5991	0.714875
39.12	67.583	0.873309	39.12	86.6332	0.934746	39.12	70.0229	0.9994
39.14	65.66	0.637185	39.14	85.8702	0.490542	39.14	69.6837	0.711797
39.16	64.2898	0.901058	39.16	84.0322	0.962394	39.16	69.261	0.0515047
39.18	62.9556	0.644716	39.18	82.5614	0.377411	39.18	68.6911	0.175982
39.2	61.6099	0.176408	39.2	82.0065	0.936989	39.2	69.0343	0.583733
39.22	60.7728	0.328341	39.22	80.2447	0.618513	39.22	68.3092	0.402356
39.24	59.3761	0.828495	39.24	79.3542	0.688289	39.24	69.4384	0.756303
39.26	58.9981	0.210642	39.26	78.5897	0.823891	39.26	68.8401	0.553622
39.28	59.1546	0.136186	39.28	78.0619	0.920915	39.28	67.8884	0.53027
39.3	59.0899	0.156013	39.3	77.7798	0.874283	39.3	66.8909	0.530517
39.32	59.945	0.927667	39.32	77.6465	0.286988	39.32	66.4894	0.316818
39.34	60.1391	0.947253	39.34	77.5791	0.136964	39.34	65.3379	0.897996
39.36	59.1354	0.468337	39.36	76.4294	0.123229	39.36	65.189	0.852791
39.38	57.9037	0.00271561	39.38	75.997	0.965457	39.38	63.5288	0.875797
39.4	57.6877	0.564319	39.4	76.1207	0.693319	39.4	62.8288	0.860681
39.42	56.4664	0.129283	39.42	75.9808	0.590837	39.42	61.9745	0.963498
39.44	56.5497	0.125114	39.44	75.0776	0.638006	39.44	62.3056	0.741343
39.46	55.8495	0.817609	39.46	74.0623	0.0679972	39.46	61.6398	0.716663
39.48	55.6663	0.287602	39.48	72.9433	0.195348	39.48	61.282	0.060165
39.5	55.1538	0.691351	39.5	70.8027	0.5134	39.5	60.8025	0.773516
39.52	54.778	0.299621	39.52	69.1564	0.861036	39.52	60.4124	0.33594
39.54	54.6472	0.845634	39.54	68.3236	0.819611	39.54	60.4328	0.252314
39.56	54.8909	0.649553	39.56	67.6089	0.52505	39.56	60.1664	0.643609
39.58	54.4142	0.530222	39.58	66.8464	0.709015	39.58	59.5474	0.307158
39.6	55.7148	0.258291	39.6	65.5593	0.505054	39.6	59.3466	0.0860881
39.62	54.8925	0.906234	39.62	64.8316	0.0292365	39.62	58.5376	0.93515
39.64	53.4351	0.429723	39.64	63.8352	0.36926	39.64	58.2386	0.181961
39.66	53.5445	0.307331	39.66	62.8444	0.225228	39.66	57.5801	0.0189691
39.68	53.7098	0.330262	39.68	62.364	0.344774	39.68	57.6734	0.719656
39.7	52.7503	0.51517	39.7	61.4052	0.66515	39.7	57.2851	0.547303
39.72	52.182	0.138893	39.72	61.0792	0.672719	39.72	57.4465	0.500945
39.74	51.6746	0.248012	39.74	60.5572	0.793019	39.74	58.1931	0.986162
39.76	50.4071	0.0177725	39.76	60.5863	0.861772	39.76	57.746	0.0323974
39.78	49.0175	0.0535913	39.78	61.0205	0.27015	39.78	57.9571	0.0262704
39.8	48.9208	0.709844	39.8	61.7707	0.0527665	39.8	57.7747	0.636871
39.82	48.1323	0.130686	39.82	61.5856	0.354775	39.82	57.2021	0.023024
39.84	47.9765	0.0969734	39.84	60.7651	0.895761	39.84	57.9875	0.0530099
39.86	48.3428	0.108707	39.86	60.5024	0.111255	39.86	56.7908	0.501467
39.88	48.5819	0.454413	39.88	60.6352	0.39536	39.88	56.1691	0.688209
39.9	48.8695	0.945533	39.9	61.9456	0.875651	39.9	56.7323	0.0176965
39.92	48.9514	0.591614	39.92	62.0835	0.490402	39.92	56.6585	0.143722
39.94	48.5186	0.406987	39.94	61.4248	0.943507	39.94	55.5352	0.734684
39.96	47.8192	0.594532	39.96	61.5587	0.0410225	39.96	55.334	0.316285
39.98	48.6599	0.916414	39.98	61.9652	0.564713	39.98	54.3988	0.027535
40	49.0678	0.119329	40	62.0677	0.601477	40	55.3775	0.316918
40.02	48.5932	0.041302	40.02	61.8584	0.0328771	40.02	55.9395	0.213011
40.04	49.8269	0.27168	40.04	62.3032	0.219761	40.04	56.3808	0.732046
40.06	49.8675	0.803517	40.06	61.981	0.798845	40.06	56.2931	0.962171
40.08	51.0927	0.548311	40.08	60.9781	0.504671	40.08	56.4053	0.229585
40.1	51.0464	0.106697	40.1	60.5493	0.425902	40.1	57.3144	0.753671
40.12	51.7897	0.0315629	40.12	60.6466	0.389259	40.12	56.7979	0.874057
40.14	51.8307	0.309427	40.14	60.0291	0.755569	40.14	55.5191	0.834862
40.16	52.9257	0.12373	40.16	59.9759	0.251184	40.16	54.7995	0.238539
40.18	52.9101	0.714227	40.18	59.2456	0.0477703	40.18	53.7686	0.986667
40.2	53.3639	0.944964	40.2	58.1766	0.641318	40.2	54.0591	0.570006
40.22	52.5038	0.173908	40.22	57.9375	0.403188	40.22	54.4662	0.232967
40.24	52.199	0.737936	40.24	57.3298	0.274334	40.24	54.615	0.472294
40.26	52.344	0.124227	40.26	57.1162	0.917027	40.26	53.7549	0.412009
40.28	51.9531	0.537438	40.28	57.3362	0.193567	40.28	53.1785	0.00572153
40.3	51.4188	0.394737	40.3	56.77	0.708064	40.3	51.5407	0.874293
40.32	51.3237	0.254199	40.32	56.9819	0.864041	40.32	52.0967	0.440315
40.34	50.9584	0.131996	40.34	56.6626	0.937606	40.34	51.8997	0.59845
40.36	49.7444	0.666307	40.36	56.6276	0.830997	40.36	51.2608	0.751578
40.38	49.4475	0.861241	40.38	56.5287	0.349323	40.38	51.1498	0.278603
40.4	49.0577	0.604705	40.4	56.7979	0.608687	40.4	51.3029	0.576992
40.42	47.6736	0.919407	40.42	56.0469	0.885784	40.42	51.1494	0.361831
40.44	46.9623	0.537022	40.44	55.4432	0.171439	40.44	51.8232	0.207836
40.46	47.405	0.761787	40.46	55.3197	0.359657	40.46	52.3268	0.686323
40.48	48.0301	0.196587	40.48	55.7589	0.95953	40.48	53.7709	0.563721
40.5	48.1792	0.80115	40.5	56.075	0.611574	40.5	54.5796	0.422736
40.52	47.5886	0.646657	40.52	55.4052	0.64415	40.52	54.718	0.807991
40.54	47.2677	0.614071	40.54	55.5775	0.438127	40.54	54.7079	0.392391
40.56	47.2224	0.798114	40.56	56.1466	0.0909924	40.56	54.5418	0.455604
40.58	47.5589	0.476991	40.58	56.4907	0.551333	40.58	55.2076	0.0646494
40.6	47.1728	0.0210458	40.6	57.6477	0.302741	40.6	55.8236	0.751446
40.62	46.8678	0.424682	40.62	58.177	0.445979	40.62	56.2259	0.660516
40.64	46.7734	0.515502	40.64	58.1046	0.750543	40.64	56.1717	0.34905
40.66	46.3088	0.656034	40.66	57.1255	0.383381	40.66	56.3145	0.387262
40.68	46.9212	0.788078	40.68	56.6399	0.514962	40.68	56.2245	0.807403
40.7	46.053	0.0823623	40.7	55.9381	0.440763	40.7	55.3132	0.745845
40.72	46.6096	0.160231	40.72	55.87	0.874555	40.72	53.383	0.232229
40.74	45.4879	0.526217	40.74	55.2875	0.393468	40.74	52.5475	0.981208
40.76	45.3963	0.373721	40.76	55.1924	0.61398	40.76	52.3655	0.518422
40.78	45.1119	0.588033	40.78	54.093	0.439061	40.78	51.4687	0.800036
40.8	45.835	0.877186	40.8	54.1911	0.943163	40.8	51.5373	0.665593
40.82	45.6705	0.8866	40.82	54.828	0.441346	40.82	50.5396	0.910197
40.84	46.0756	0.535432	40.84	54.7424	0.337721	40.84	49.6192	0.471655
40.86	46.1844	0.18316	40.86	55.2642	0.415517	40.86	48.3828	0.87411
40.88	47.2365	0.985795	40.88	54.7475	0.669419	40.88	47.474	0.728918
40.9	47.6382	0.0402897	40.9	53.7401	0.966296	40.9	47.1528	0.651617
40.92	48.1931	0.925647	40.92	53.3213	0.622978	40.92	47.0468	0.0688763
40.94	47.9511	0.477606	40.94	53.0037	0.796256	40.94	46.5068	0.813029
40.96	47.2288	0.317976	40.96	53.5385	0.902086	40.96	46.2091	0.0706005
40.98	47.0863	0.0166682	40.98	53.8837	0.954407	40.98	46.203	0.830513
41	47.3979	0.30256	41	53.4669	0.682465	41	46.0255	0.0881745
41.02	47.2533	0.0125083	41.02	53.0563	0.826065	41.02	45.3132	0.246531
41.04	48.1155	0.777818	41.04	52.8163	0.808735	41.04	47.1498	0.388819
41.06	48.6704	0.378286	41.06	52.0959	0.542919	41.06	47.695	0.697716
41.08	48.6994	0.606584	41.08	51.4196	0.213176	41.08	47.9602	0.188425
41.1	48.4012	0.759693	41.1	51.0689	0.167622	41.1	48.4805	0.144047
41.12	48.0144	0.584285	41.12	51.8568	0.82843	41.12	49.2596	0.693624
41.14	47.7715	0.204121	41.14	51.8592	0.23484	41.14	49.3862	0.217275
41.16	47.4556	0.0890896	41.16	52.5018	0.429045	41.16	49.4509	0.992627
41.18	46.5072	0.127819	41.18	52.9554	0.617574	41.18	49.9915	0.00738004
41.2	46.3594	0.0384113	41.2	54.0372	0.36625	41.2	50.5814	0.568271
41.22	45.9695	0.60359	41.22	53.6623	0.393281	41.22	51.367	0.677078
41.24	45.6718	0.915552	41.24	53.0992	0.68222	41.24	51.6772	0.299968
41.26	45.9355	0.387349	41.26	53.8123	0.553081	41.26	51.6329	0.770821
41.28	46.3149	0.0495566	41.28	53.8073	0.612815	41.28	52.4909	0.252639
41.3	46.7475	0.413088	41.3	54.1992	0.17862	41.3	52.4322	0.145726
41.32	46.7275	0.429464	41.32	55.4675	0.0372898	41.32	52.6516	0.798048
41.34	45.4459	0.627392	41.34	54.4619	0.587484	41.34	53.1297	0.245191
41.36	46.3266	0.392121	41.36	54.9249	0.656431	41.36	53.0923	0.710209
41.38	46.592	0.0295176	41.38	55.155	0.624057	41.38	53.1769	0.151555
41.4	46.6979	0.679718	41.4	55.5108	0.738612	41.4	53.1744	0.987327
41.42	46.054	0.654088	41.42	55.9494	0.467363	41.42	53.2046	0.995107
41.44	45.2193	0.486229	41.44	55.8491	0.842193	41.44	53.2948	0.907335
41.46	45.7951	0.89632	41.46	55.6184	0.793334	41.46	52.5107	0.783414
41.48	46.1489	0.968239	41.48	54.2773	0.643091	41.48	51.9201	0.125517
41.5	45.8661	0.542243	41.5	54.6237	0.712134	41.5	51.5739	0.622699
41.52	45.7933	0.484298	41.52	55.0899	0.257202	41.52	50.5509	0.522457
41.54	45.2303	0.888069	41.54	55.0899	0.825977	41.54	50.7307	0.43853
41.56	44.8377	0.3474	41.56	54.4383	0.73925	41.56	49.4756	0.295534
41.58	45.048	0.0491975	41.58	53.655	0.155951	41.58	49.0575	0.911652
41.6	45.0891	0.934821	41.6	53.0818	0.817273	41.6	48.0316	0.834907
41.62	43.895	0.877702	41.62	52.5058	0.640237	41.62	47.1858	0.27104
41.64	44.7843	0.47293	41.64	51.407	0.0313553	41.64	48.4524	0.108666
41.66	44.2296	0.0801719	41.66	50.0884	0.529485	41.66	47.4594	0.267185
41.68	44.1177	0.65567	41.68	49.5803	0.396277	41.68	47.263	0.0801071
41.7	44.0109	0.987012	41.7	49.4903	0.751305	41.7	47.3593	0.374815
41.72	43.6863	0.607832	41.72	50.2196	0.682379	41.72	47.0288	0.25535
41.74	43.5858	0.641535	41.74	49.2361	0.364011	41.74	46.0661	0.465006
41.76	43.4691	0.164126	41.76	49.7349	0.809308	41.76	45.4001	0.676342
41.78	42.7481	0.344729	41.78	50.3471	0.930712	41.78	45.6742	0.656958
41.8	43.4624	0.240371	41.8	51.0048	0.569714	41.8	46.5266	0.766174
41.82	43.7407	0.524167	41.82	50.795	0.427404	41.82	46.6088	0.774296
41.84	43.6985	0.779335	41.84	50.6096	0.0956149	41.84	46.7048	0.933546
41.86	44.7786	0.0692002	41.86	50.9101	0.122339	41.86	47.0731	0.641491
41.88	45.0765	0.121455	41.88	50.5641	0.827246	41.88	47.8291	0.0115886
41.9	44.7329	0.382008	41.9	50.9164	0.760296	41.9	48.4504	0.8029
41.92	43.8625	0.784271	41.92	51.0992	0.663618	41.92	48.3543	0.945311
41.94	44.2985	0.729794	41.94	50.688	0.429638	41.94	49.2088	0.986733
41.96	45.0772	0.851597	41.96	51.8687	0.652573	41.96	49.4982	0.363986
41.98	44.4797	0.721908	41.98	52.0837	0.299476	41.98	49.1037	0.409649
42	44.8035	0.5944	42	52.3456	0.442643	42	49.1864	0.44754
42.02	44.6308	0.417256	42.02	52.5022	0.876389	42.02	49.2905	0.33274
42.04	45.5688	0.163119	42.04	52.6961	0.072528	42.04	48.6458	0.280562
42.06	46.1125	0.730411	42.06	52.6985	0.107666	42.06	48.6751	0.92916
42.08	46.4514	0.588801	42.08	52.6482	0.244692	42.08	48.7604	0.521372
42.1	46.5758	0.277919	42.1	53.6283	0.138679	42.1	49.0312	0.773639
42.12	46.9708	0.958923	42.12	53.6206	0.244494	42.12	48.6506	0.0287233
42.14	46.993	0.619427	42.14	53.6358	0.50678	42.14	48.6237	0.446853
42.16	46.8187	0.578076	42.16	53.1303	0.7158	42.16	48.2858	0.397341
42.18	46.9991	0.939006	42.18	53.6414	0.468337	42.18	48.5812	0.503094
42.2	46.5918	0.576458	42.2	52.9303	0.7656	42.2	48.1846	0.797987
42.22	46.2888	0.653012	42.22	52.5181	0.877791	42.22	48.2674	0.93025
42.24	46.9172	0.820274	42.24	52.0585	0.681162	42.24	48.212	0.727868
42.26	46.504	0.884651	42.26	51.1779	0.0814954	42.26	47.7816	0.122372
42.28	46.1345	0.473219	42.28	51.8961	0.0731566	42.28	47.6778	0.555649
42.3	45.7852	0.152689	42.3	51.9171	0.234366	42.3	46.6731	0.423948
42.32	46.0777	0.88952	42.32	52.393	0.0708308	42.32	46.789	0.00308703
42.34	45.2952	0.279118	42.34	52.1758	0.0268842	42.34	46.8656	0.388832
42.36	44.4195	0.71082	42.36	52.8025	0.884022	42.36	46.2035	0.993777
42.38	43.9644	0.251369	42.38	53.0258	0.456175	42.38	46.4142	0.273542
42.4	44.3331	0.0335331	42.4	52.7376	0.909306	42.4	46.3165	0.552821
42.42	44.1727	0.976955	42.42	52.628	0.066413	42.42	46.2716	0.801729
42.44	44.1129	0.778155	42.44	52.1181	0.788769	42.44	46.3889	0.674491
42.46	44.6975	0.517451	42.46	52.3812	0.412746	42.46	47.173	0.498089
42.48	43.5828	0.829034	42.48	52.0115	0.328281	42.48	47.2497	0.230638
42.5	42.937	0.511873	42.5	52.5768	0.443109	42.5	48.2322	0.878979
42.52	42.8288	0.368967	42.52	53.1261	0.585939	42.52	47.7152	0.49388
42.54	43.2895	0.865117	42.54	53.8376	0.918727	42.54	48.468	0.0849439
42.56	43.6519	0.924496	42.56	54.1232	0.706652	42.56	48.1772	0.241992
42.58	43.6813	0.875621	42.58	54.88	0.78476	42.58	47.4742	0.870229
42.6	44.4494	0.883768	42.6	55.3372	0.0514877	42.6	48.1816	0.0621571
42.62	44.6035	0.120818	42.62	54.9222	0.137137	42.62	48.0196	0.723883
42.64	44.2223	0.504643	42.64	55.0644	0.127258	42.64	48.2611	0.598296
42.66	43.8509	0.911562	42.66	55.5836	0.763705	42.66	48.4021	0.998374
42.68	43.7864	0.790118	42.68	56.112	0.385168	42.68	48.3017	0.897495
42.7	43.6295	0.639422	42.7	56.5543	0.246914	42.7	47.6178	0.886437
42.72	43.6964	0.573906	42.72	56.5742	0.323832	42.72	47.572	0.510028
42.74	43.7328	0.500676	42.74	56.269	0.593916	42.74	46.825	0.990855
42.76	43.3688	0.226702	42.76	55.877	0.462484	42.76	47.8888	0.509453
42.78	44.0471	0.409026	42.78	56.2567	0.492031	42.78	47.3963	0.979803
42.8	44.682	0.0351503	42.8	55.0244	0.220889	42.8	46.8632	0.774216
42.82	45.6624	0.315021	42.82	55.0588	0.955405	42.82	46.9147	0.152848
42.84	46.7991	0.675712	42.84	54.774	0.678322	42.84	46.5732	0.0980456
42.86	47.245	0.704833	42.86	53.8457	0.588597	42.86	46.1632	0.118309
42.88	47.6184	0.90082	42.88	54.3568	0.686458	42.88	46.2261	0.872405
42.9	48.2107	0.565794	42.9	53.7357	0.626171	42.9	45.8969	0.774972
42.92	48.8347	0.638137	42.92	53.2452	0.900383	42.92	47.1583	0.964533
42.94	47.7909	0.336479	42.94	53.2157	0.612541	42.94	47.9628	0.483908
42.96	48.0026	0.841966	42.96	53.1599	0.499702	42.96	47.9836	0.816992
42.98	48.2811	0.224685	42.98	53.549	0.507704	42.98	49.1336	0.279119
43	48.5871	0.413544	43	53.2998	0.387089	43	49.3389	0.0959966
43.02	48.2265	0.0278902	43.02	53.1085	0.522255	43.02	49.7221	0.553977
43.04	47.9248	0.191819	43.04	53.3836	0.204605	43.04	50.2087	0.535747
43.06	46.9776	0.428248	43.06	53.6619	0.369264	43.06	50.3274	0.104546
43.08	46.202	0.658573	43.08	53.6584	0.838758	43.08	50.1543	0.46476
43.1	46.6478	0.810102	43.1	54.6468	0.217892	43.1	50.358	0.433351
43.12	46.7491	0.134405	43.12	54.4999	0.588543	43.12	50.2829	0.00116265
43.14	46.1822	0.572255	43.14	54.6118	0.564652	43.14	50.9024	0.447551
43.16	46.1458	0.952595	43.16	54.2374	0.364012	43.16	51.0296	0.206951
43.18	45.7397	0.275823	43.18	54.7364	0.463405	43.18	50.991	0.606477
43.2	45.6968	0.135236	43.2	54.1551	0.795103	43.2	51.4339	0.772627
43.22	44.6035	0.0705397	43.22	53.4829	0.974592	43.22	50.8666	0.36304
43.24	43.6837	0.0519433	43.24	53.9476	0.647724	43.24	50.5345	0.289526
43.26	43.624	0.343499	43.26	54.2593	0.970329	43.26	50.0619	0.788833
43.28	43.2925	0.102853	43.28	53.37	0.37063	43.28	50.1448	0.528984
43.3	43.7199	0.483089	43.3	53.0765	0.878355	43.3	49.2094	0.16577
43.32	43.389	0.355313	43.32	52.8723	0.851466	43.32	49.2954	0.312313
43.34	44.3238	0.0600763	43.34	52.3466	0.347534	43.34	48.684	0.41572
43.36	43.7911	0.408741	43.36	52.1096	0.175992	43.36	49.2428	0.524576
43.38	45.2015	0.266808	43.38	51.5704	0.744787	43.38	48.3082	0.833422
43.4	45.8336	0.035169	43.4	51.229	0.637453	43.4	48.4807	0.443993
43.42	46.2093	0.2055	43.42	51.2749	0.740137	43.42	47.9387	0.272931
43.44	46.417	0.354582	43.44	51.6614	0.292243	43.44	47.0539	0.507464
43.46	46.0696	0.203745	43.46	50.6092	0.401427	43.46	47.0911	0.0963379
43.48	45.3565	0.406604	43.48	50.7309	0.28975	43.48	47.6285	0.973151
43.5	44.7821	0.325556	43.5	51.2171	0.144201	43.5	47.7336	0.273922
43.52	44.5827	0.647332	43.52	51.2309	0.224477	43.52	48.5368	0.583681
43.54	43.8291	0.482782	43.54	51.7071	0.455255	43.54	49.0915	0.0122918
43.56	43.9215	0.393938	43.56	51.9772	0.976408	43.56	48.8755	0.686193
43.58	43.5383	0.202161	43.58	52.8519	0.255171	43.58	48.141	0.930317
43.6	43.6665	0.883447	43.6	53.9984	0.68469	43.6	47.7694	0.155761
43.62	43.6936	0.111006	43.62	55.1352	0.165718	43.62	47.9838	0.694635
43.64	43.9266	0.289696	43.64	56.1416	0.881568	43.64	47.8089	0.347367
43.66	44.1545	0.634098	43.66	55.4457	0.926527	43.66	47.4596	0.910576
43.68	44.2799	0.217676	43.68	55.7632	0.864615	43.68	48.1248	0.205428
43.7	44.776	0.25411	43.7	56.2178	0.540384	43.7	47.8475	0.578654
43.72	44.6158	0.0584831	43.72	56.6395	0.0310143	43.72	48.8397	0.821302
43.74	44.4328	0.178003	43.74	56.4635	0.85723	43.74	48.7141	0.867033
43.76	45.3421	0.645917	43.76	55.6392	0.0500123	43.76	48.5481	0.244651
43.78	45.997	0.0915445	43.78	55.277	0.622612	43.78	48.5859	0.227933
43.8	45.7836	0.104348	43.8	55.0972	0.813025	43.8	48.1628	0.352206
43.82	45.011	0.0332997	43.82	54.4017	0.0134198	43.82	47.6972	0.275255
43.84	45.0695	0.983921	43.84	54.4184	0.653421	43.84	48.2138	0.697965
43.86	45.0205	0.309472	43.86	53.5771	0.646266	43.86	48.166	0.392238
43.88	45.2614	0.191837	43.88	53.0917	0.907128	43.88	46.8545	0.653379
43.9	44.9398	0.068936	43.9	52.8921	0.560529	43.9	46.6565	0.179125
43.92	44.5604	0.897499	43.92	52.7066	0.941118	43.92	47.1904	0.341797
43.94	44.8721	0.583223	43.94	51.9233	0.0866823	43.94	46.7283	0.484577
43.96	43.5909	0.97496	43.96	51.9992	0.115985	43.96	46.3226	0.401492
43.98	44.1974	0.661865	43.98	51.7709	0.65924	43.98	45.4786	0.102751
44	43.96	0.275287	44	51.8077	0.0469739	44	44.8684	0.422835
44.02	43.2911	0.202773	44.02	51.2687	0.723741	44.02	44.239	0.797399
44.04	42.0346	0.771221	44.04	50.9768	0.521471	44.04	44.2884	0.629909
44.06	41.3789	0.516166	44.06	50.523	0.570022	44.06	44.6158	0.566906
44.08	40.8154	0.404808	44.08	51.2054	0.466231	44.08	44.9805	0.649104
44.1	41.011	0.12	44.1	51.7478	0.212633	44.1	45.6246	0.448161
44.12	40.9004	0.127623	44.12	51.4329	0.444329	44.12	46.9081	0.56266
44.14	40.5718	0.947124	44.14	51.7704	0.538801	44.14	47.462	0.928601
44.16	40.4162	0.417486	44.16	52.882	0.554105	44.16	47.7069	0.480901
44.18	40.9091	0.0241192	44.18	54.2225	0.421056	44.18	48.2095	0.0832286
44.2	41.427	0.454783	44.2	54.5313	0.182994	44.2	49.4744	0.489886
44.22	41.7359	0.0947409	44.22	53.8633	0.114192	44.22	49.5953	0.51954
44.24	41.765	0.182746	44.24	53.313	0.246363	44.24	49.4954	0.361058
44.26	42.232	0.237	44.26	52.7548	0.417701	44.26	50.4534	0.827088
44.28	42.3626	0.513544	44.28	53.8058	0.431896	44.28	50.7742	0.101343
44.3	42.6247	0.0186348	44.3	53.8346	0.945165	44.3	50.7568	0.883415
44.32	42.8248	0.449453	44.32	53.2555	0.909306	44.32	51.2636	0.0114735
44.34	42.6397	0.541537	44.34	52.5554	0.569727	44.34	50.6407	0.37523
44.36	42.7596	0.880735	44.36	51.7733	0.632016	44.36	50.6381	0.702155
44.38	42.6251	0.999745	44.38	50.8783	0.332846	44.38	50.3954	0.790566
44.4	42.0305	0.805377	44.4	50.8383	0.687336	44.4	49.7992	0.545806
44.42	42.7038	0.125068	44.42	50.0299	0.741658	44.42	49.2972	0.377685
44.44	43.0377	0.687592	44.44	50.4769	0.276924	44.44	48.6197	0.436208
44.46	42.8506	0.0405105	44.46	50.4486	0.396022	44.46	47.2206	0.932791
44.48	43.1297	0.153657	44.48	50.5825	0.489654	44.48	46.544	0.767551
44.5	43.1121	0.0496569	44.5	50.5736	0.735536	44.5	47.2921	0.687352
44.52	43.1655	0.675762	44.52	50.1268	0.487444	44.52	46.7451	0.849902
44.54	42.9714	0.339012	44.54	49.6058	0.524639	44.54	45.569	0.887314
44.56	43.1765	0.528471	44.56	49.6987	0.815466	44.56	45.6681	0.306656
44.58	43.6653	0.123163	44.58	49.8166	0.527562	44.58	45.4491	0.870889
44.6	43.5581	0.0399967	44.6	50.0063	0.69166	44.6	46.0506	0.520257
44.62	43.439	0.193163	44.62	50.7176	0.590034	44.62	46.0396	0.878216
44.64	43.691	0.539869	44.64	51.2036	0.102483	44.64	46.4156	0.0349805
44.66	44.2773	0.455323	44.66	51.617	0.60721	44.66	46.6312	0.640856
44.68	45.0612	0.941102	44.68	52.3561	0.0273943	44.68	47.8619	0.536574
44.7	44.7172	0.850024	44.7	52.9647	0.133645	44.7	48.0781	0.175845
44.72	44.7663	0.201505	44.72	53.7903	0.954755	44.72	48.8737	0.845064
44.74	44.7	0.534042	44.74	54.2833	0.779101	44.74	48.958	0.944206
44.76	44.9659	0.292577	44.76	55.3882	0.788916	44.76	49.0252	0.10255
44.78	44.9267	0.0550198	44.78	56.017	0.680014	44.78	49.5856	0.337932
44.8	44.9847	0.632899	44.8	56.4741	0.248689	44.8	49.4873	0.919205
44.82	45.3176	0.175576	44.82	56.9255	0.0927159	44.82	49.2422	0.975776
44.84	45.5168	0.69658	44.84	57.913	0.0835759	44.84	49.1765	0.535347
44.86	45.7974	0.0801416	44.86	58.4142	0.801374	44.86	50.0429	0.0137431
44.88	45.5959	0.710752	44.88	58.4368	0.149403	44.88	49.5534	0.296062
44.9	45.548	0.22449	44.9	58.1798	0.0515883	44.9	49.3152	0.553241
44.92	45.8358	0.326916	44.92	58.2463	0.826845	44.92	48.788	0.763972
44.94	45.2826	0.625473	44.94	58.1317	0.0421726	44.94	48.9641	0.645808
44.96	45.1754	0.750861	44.96	58.068	0.869136	44.96	49.0025	0.846666
[truncated: 1,752 more rows]

## Sheet: 4
50t			100t			200t			200t control flask			200t control oven	--		co(oh)2		ni(oh)2		mgcr ldh				19.034	0.003)	4.6587	0.0016)	284.2	3.0)	10073.7	125.8)	100	0.473	0.007)	204
5	107.439	0.262836	5	152.842	0.99026	5	123.587	0.128054	5	145.73	0.823719	5	164.56	0.00734537	19.1122	999	19.1622	999	11.2847	999			19.01	0.007)	4.6646	0.0035)	116.8	1.5)	6796.9	101.1)	39.7	0.801	0.014)	110
5.02	108.972	0.423337	5.02	151.117	0.174963	5.02	122.991	0.540334	5.02	146.468	0.0995775	5.02	165.112	0.363809	32.559	277	33.0038	248	22.6807	291			19.201	0.008)	4.6188	0.0039)	71.8	1.3)	3519.4	79.5)	22.7	0.643	0.019)	141
5.04	110.387	0.905099	5.04	149.486	0.645598	5.04	122.404	0.0496025	5.04	147.143	0.705015	5.04	165.625	0.00164405	38.0273	791	38.4429	776	33.6205	1			19.181	0.009)	4.6235	0.0044)	188.9	2.2)	17485.2	250.4)	100	1.244	0.022)	68
5.06	111.682	0.693135	5.06	147.949	0.59524	5.06	121.826	0.0104094	5.06	147.755	0.176783	5.06	166.099	0.861399	38.7836	26	38.8882	32	34.2816	169			18.593	0.006)	4.7684	0.0032)	137.5	1.3)	8931.8	96.0)	93.5	0.931	0.011)	93
5.08	112.86	0.856392	5.08	146.506	0.895532	5.08	121.258	0.0299523	5.08	148.304	0.827221	5.08	166.534	0.162995	51.5117	373	51.9021	336	34.2816	169			11.328	0.019)	7.8046	0.0263)	35.9	0.9)	2752.8	86.1)	27.3	1.158	0.038)	73
5.1	113.918	0.830846	5.1	145.156	0.579111	5.1	120.699	0.191961	5.1	148.79	0.355795	5.1	166.93	0.505257	58.095	166	58.9422	151	36.822	2			10.926	0.004)	8.0909	0.0054)	360.3	2.4)	17103	130.4)	100	0.732	0.005)	123
5.12	114.858	0.661798	5.12	143.901	0.554401	5.12	120.149	0.572717	5.12	149.214	0.475856	5.12	167.286	0.732933	59.7405	12	59.9112	8	38.6322	177			11.01	0.003)	8.0293	0.0050)	379.1	2.3)	15500.1	111.5)	100	0.675	0.004)	135
5.14	115.679	0.682034	5.14	142.739	0.714104	5.14	119.609	0.293104	5.14	149.574	0.382794	5.14	167.604	0.290544	61.745	136	62.5811	117	43.146	1			10.84	0.022)	8.1552	0.0325)	55	1.2)	5184.3	143.8)	29.6	1.492	0.042)	56
5.16	116.381	0.13408	5.16	141.672	0.904256	5.16	119.078	0.320252	5.16	149.872	0.588812	5.16	167.882	0.0855767	68.201	22	69.2347	16	45.7818	196			11.052	0.010)	7.9992	0.0147)	147.1	3.2)	7927.6	273.7)	83	0.974	0.030)	89
5.18	116.964	0.48362	5.18	140.698	0.176221	5.18	118.557	0.381272	5.18	150.106	0.682186	5.18	168.121	0.998338	69.7114	96	70.1249	81	46.3169	6					c	a
5.2	117.429	0.690927	5.2	139.818	0.214472	5.2	118.044	0.368595	5.2	150.278	0.927319	5.2	168.321	0.395718	71.5647	66	72.5944	51	51.6795	34				LDH	23.4138	3.0956	0.112152		0.214618
5.22	117.776	0.235599	5.22	139.032	0.271883	5.22	117.542	0.198704	5.22	150.387	0.72994	5.22	168.483	0.914001	72.0593	20	72.8861	15	54.9038	48					24.2727	3.091	0.755188		0.71561
5.24	118.003	0.639963	5.24	138.339	0.873581	5.24	117.048	0.347959	5.24	150.433	0.187	5.24	168.604	0.280557	81.3228	54	82.3626	40	58.8905	1					24.0879	3.0892	0.840763		0.814958
5.26	118.112	0.251172	5.26	137.741	0.177445	5.26	116.565	0.347815	5.26	150.416	0.307683	5.26	168.687	0.255674	83.2192	10	83.4834	7	59.6942	57					24.4656	3.0864	0.225502		0.228691
5.28	118.102	0.897687	5.28	137.237	0.471206	5.28	116.09	0.684999	5.28	150.336	0.563227	5.28	168.731	0.478573	88.142	15	89.0124	8	60.9692	81					23.9976	3.0786	0.516866		0.470218
5.3	117.974	0.390294	5.3	136.826	0.664549	5.3	115.625	0.368692	5.3	150.193	0.428671	5.3	168.735	0.427827	92.2404	17	92.7444	13	61.8461	22				BRUCITE	4.6587	3.1604
5.32	118.273	0.624408	5.32	138.882	0.339106	5.32	116.476	0.272639	5.32	149.656	0.735756	5.32	168.701	0.468448	95.7468	12	97.4444	7	64.7046	23					4.6646	3.1606
5.34	115.937	0.467082	5.34	139.792	0.587565	5.34	114.816	0.621988	5.34	148.621	0.0488911	5.34	168.627	0.0308341	97.1652	25	98.2861	18	65.5535	20					4.6188	3.1432
5.36	114.796	0.016502	5.36	139.735	0.225511	5.36	115.651	0.582781	5.36	147.213	0.238636	5.36	168.514	0.049407	98.9314	38	100.659	24	70.2855	3					4.6235	3.1496
5.38	113.952	0.0205162	5.38	138.982	0.222569	5.38	114.594	0.585759	5.38	145.57	0.665996	5.38	168.363	0.683069	108.701	40	110.559	25	70.6772	10					4.7684	3.1436
5.4	112.757	0.329481	5.4	138.412	0.432958	5.4	113.305	0.448514	5.4	145.229	0.268466	5.4	168.172	0.421971	110.697	23	111.754	13	70.6772	10
5.42	111.049	0.295847	5.42	138.792	0.728942	5.42	113.106	0.073675	5.42	144.728	0.384849	5.42	167.941	0.00903739	112.211	4	112.654	3	72.3014	3
5.44	110.672	0.898277	5.44	139.381	0.533489	5.44	112.607	0.291532	5.44	144.578	0.610219	5.44	167.672	0.606846	114.485	13	116.89	8	72.3014	3
5.46	108.783	0.804707	5.46	138.605	0.738104	5.46	111.166	0.274344	5.46	143.842	0.414081	5.46	167.364	0.53623	118.008	13	120.511	8	73.4441	36
5.48	107.955	0.636096	5.48	137.764	0.154853	5.48	110.993	0.923829	5.48	143.341	0.0702448	5.48	167.016	0.607478	120.701	9	122.14	5	73.4441	36
5.5	109.209	0.342164	5.5	137.458	0.272727	5.5	109.253	0.105354	5.5	143.944	0.676317	5.5	166.63	0.908231	122.355	8	123.13	3	76.4541	2
5.52	109.321	0.856995	5.52	136.47	0.233447	5.52	108.877	0.756346	5.52	144.529	0.662325	5.52	166.433	0.175849	126.6	28	128.918	16	77.6394	1
5.54	109.918	0.36861	5.54	135.94	0.846099	5.54	108.875	0.823797	5.54	143.945	0.178933	5.54	166.431	0.324659	129.415	4	132.371	1	78.3458	14
5.56	109.737	0.422727	5.56	134.843	0.0146054	5.56	108.08	0.925821	5.56	144.661	0.870551	5.56	165.37	0.174389	148.156	16			78.7385	1
5.58	110.532	0.39345	5.58	133.314	0.823017	5.58	107.34	0.985381	5.58	142.758	0.752721	5.58	164.931	0.997126					82.8378	2
5.6	108.967	0.144429	5.6	131.749	0.553754	5.6	106.375	0.890301	5.6	143.098	0.111546	5.6	164.608	0.542271					85.4362	11
5.62	107.919	0.0830573	5.62	130.186	0.251901	5.62	106.449	0.965762	5.62	142.207	0.329452	5.62	162.662	0.312934					86.5946	8
5.64	108.093	0.717292	5.64	128.17	0.276325	5.64	104.774	0.645999	5.64	141.047	0.924783	5.64	161.773	0.51878					86.9801	1
5.66	108.387	0.157546	5.66	127.649	0.369828	5.66	104.994	0.463838	5.66	140.854	0.767276	5.66	161.98	0.456953					88.7804	1
5.68	108.288	0.153066	5.68	127.175	0.741069	5.68	104.06	0.0202386	5.68	139.511	0.569417	5.68	161.212	0.995427					91.3487	7
5.7	107.765	0.184511	5.7	127.507	0.453905	5.7	103.563	0.278759	5.7	137.981	0.812137	5.7	159.845	0.807754					91.3487	7
5.72	108.577	0.492868	5.72	128.037	0.179122	5.72	103.278	0.775403	5.72	137.461	0.129433	5.72	158.425	0.560815					94.677	3
5.74	108.125	0.929202	5.74	127.685	0.670572	5.74	102.04	0.359189	5.74	136.856	0.159222	5.74	157.819	0.359398					99.093	2
5.76	107.117	0.00953839	5.76	127.633	0.161705	5.76	100.805	0.422832	5.76	136.333	0.977508	5.76	156.321	0.369469					99.4678	3
5.78	106.868	0.401433	5.78	125.306	0.283583	5.78	101.221	0.580686	5.78	135.722	0.520243	5.78	155.783	0.563863					101.032	3
5.8	107.193	0.531017	5.8	125.228	0.4104	5.8	100.111	0.927932	5.8	135.881	0.631136	5.8	154.595	0.231221					101.032	3
5.82	106.276	0.845911	5.82	124.889	0.575829	5.82	99.9175	0.861418	5.82	135.908	0.964576	5.82	154.404	0.794187					101.819	5
5.84	106.031	0.844944	5.84	124.09	0.5566	5.84	100.256	0.836789	5.84	136.835	0.0276569	5.84	153.651	0.399532					102.099	14
5.86	105.445	0.433268	5.86	124.503	0.17562	5.86	100.549	0.195881	5.86	135.941	0.138992	5.86	153.463	0.983336					102.099	14
5.88	104.773	0.105279	5.88	126.319	0.799293	5.88	99.709	0.856103	5.88	138.246	0.483724	5.88	153.422	0.289123					103.728	3
5.9	103.87	0.773102	5.9	126.547	0.326726	5.9	100.416	0.412147	5.9	136.466	0.15552	5.9	152.595	0.32598					105.139	1
5.92	103.626	0.300785	5.92	126.227	0.596947	5.92	99.6619	0.363595	5.92	135.954	0.139939	5.92	152.543	0.694046					106.339	1
5.94	102.276	0.405187	5.94	126.317	0.495574	5.94	99.0589	0.672857	5.94	135.574	0.890133	5.94	151.567	0.605675					107.061	9
5.96	102.615	0.567618	5.96	124.118	0.48266	5.96	99.6843	0.252571	5.96	134.145	0.816248	5.96	150.381	0.913641					111.759	2
5.98	102.032	0.292057	5.98	122.778	0.013217	5.98	99.3915	0.109957	5.98	134.084	0.777315	5.98	148.782	0.851408					114.57	9
6	101.77	0.632729	6	122.825	0.795093	6	100.003	0.224632	6	134.963	0.501779	6	148.673	0.940923					115.847	5
6.02	101.133	0.747566	6.02	124.212	0.766069	6.02	99.5696	0.702189	6.02	133.841	0.732579	6.02	148.005	0.570797					116.276	6
6.04	101.372	0.452921	6.04	125.471	0.15821	6.04	99.1578	0.531698	6.04	132.877	0.00564333	6.04	148.026	0.674527					119.088	4
6.06	100.32	0.144886	6.06	124.599	0.0536577	6.06	98.5368	0.187705	6.06	131.749	0.68076	6.06	148.127	0.250461					120.365	8
6.08	99.3126	0.608019	6.08	124.416	0.00784612	6.08	98.1488	0.221897	6.08	131.542	0.541826	6.08	147.949	0.422056					121.26	7
6.1	99.7844	0.985701	6.1	124.965	0.78321	6.1	97.2962	0.239245	6.1	131.149	0.622362	6.1	148.056	0.940975					121.26	7
6.12	100.224	0.61535	6.12	125.134	0.568449	6.12	96.1749	0.910904	6.12	130.777	0.826232	6.12	147.852	0.961454					124.297	2
6.14	99.8291	0.0532478	6.14	125.551	0.517249	6.14	95.5425	0.313625	6.14	129.564	0.571486	6.14	148.149	0.540149					124.469	1
6.16	98.3938	0.385296	6.16	124.704	0.700735	6.16	95.8036	0.80279	6.16	128.614	0.133798	6.16	148.842	0.58092					125.234	3
6.18	97.48	0.73053	6.18	123.903	0.62667	6.18	94.8606	0.292479	6.18	128.235	0.840071	6.18	149.143	0.939749					128.117	1
6.2	97.3983	0.927565	6.2	124.311	0.0312982	6.2	94.2837	0.887119	6.2	128.615	0.374252	6.2	149.743	0.32709					131.31	1
6.22	97.2845	0.200015	6.22	123.436	0.241647	6.22	94.4364	0.664397	6.22	127.15	0.73231	6.22	149.608	0.41568					134.443	2
6.24	96.8868	0.619529	6.24	123.156	0.826378	6.24	94.1001	0.809104	6.24	127.304	0.692861	6.24	149.043	0.129749					134.896	6
6.26	96.2255	0.191731	6.26	123.669	0.262315	6.26	94.7807	0.563548	6.26	127.377	0.216548	6.26	149.345	0.211914					137.112	7
6.28	95.805	0.944103	6.28	124.504	0.753939	6.28	93.978	0.305239	6.28	127.174	0.871513	6.28	149.482	0.938967					140.961	1
6.3	96.8084	0.14982	6.3	124.789	0.0811362	6.3	93.5093	0.441464	6.3	127.912	0.542228	6.3	149.761	0.544128					142.834	1
6.32	96.5299	0.635513	6.32	124.945	0.322148	6.32	93.4944	0.339857	6.32	129.133	0.682155	6.32	148.805	0.944934					142.834	1
6.34	94.995	0.521807	6.34	125.964	0.676405	6.34	93.0569	0.691827	6.34	129.097	0.62735	6.34	148.493	0.0153887					148.131	1
6.36	94.9356	0.0302733	6.36	123.802	0.849393	6.36	93.0654	0.530397	6.36	129.408	0.148739	6.36	148.941	0.748155
6.38	95.3858	0.149996	6.38	123.139	0.0901477	6.38	92.7756	0.36104	6.38	129.421	0.78717	6.38	148.622	0.795325
6.4	95.6677	0.536926	6.4	122.572	0.560263	6.4	91.8198	0.239393	6.4	129.633	0.169158	6.4	148.383	0.750798
6.42	95.2636	0.159024	6.42	122.417	0.962519	6.42	92.7358	0.618786	6.42	129.857	0.176615	6.42	148.602	0.058989
6.44	94.9912	0.211698	6.44	122.978	0.497547	6.44	92.5988	0.540423	6.44	130.869	0.406187	6.44	149.143	0.264435
6.46	94.8296	0.418832	6.46	123.636	0.245054	6.46	91.2822	0.653224	6.46	130.473	0.0437209	6.46	148.864	0.182472
6.48	94.327	0.652008	6.48	122.416	0.830588	6.48	91.2574	0.193987	6.48	131.162	0.211654	6.48	148.839	0.0940877
6.5	94.0989	0.8758	6.5	120.247	0.714443	6.5	91.9729	0.83015	6.5	129.327	0.8232	6.5	149.217	0.0550346
6.52	94.8587	0.0363592	6.52	119.296	0.999323	6.52	91.4968	0.806191	6.52	129.841	0.763567	6.52	149.193	0.911648
6.54	94.9546	0.822377	6.54	117.554	0.400308	6.54	92.6725	0.781715	6.54	128.619	0.142126	6.54	148.726	0.240549
6.56	95.4638	0.755349	6.56	114.959	0.140764	6.56	92.8822	0.425733	6.56	127.196	0.118649	6.56	147.989	0.00419148
6.58	96.0403	0.402599	6.58	114.717	0.141622	6.58	93.2288	0.548496	6.58	126.542	0.438064	6.58	148.328	0.860536
6.6	96.3535	0.630373	6.6	114.253	0.39752	6.6	93.1965	0.805586	6.6	126.382	0.781617	6.6	148.3	0.658078
6.62	95.5474	0.19349	6.62	115.12	0.959168	6.62	91.3459	0.785344	6.62	124.638	0.0687097	6.62	147.372	0.990974
6.64	95.3504	0.935384	6.64	114.067	0.749185	6.64	91.693	0.306959	6.64	123.756	0.428199	6.64	147.378	0.767624
6.66	94.3642	0.982327	6.66	113.709	0.346915	6.66	91.4897	0.394485	6.66	123.919	0.0309227	6.66	146.766	0.470018
6.68	94.3175	0.6497	6.68	113.207	0.567229	6.68	91.9891	0.856634	6.68	124.302	0.387558	6.68	146.342	0.707348
6.7	94.9839	0.885981	6.7	112.356	0.673159	6.7	92.6005	0.155976	6.7	123.697	0.255026	6.7	146.173	0.0704894
6.72	94.0487	0.0748526	6.72	112.573	0.323974	6.72	92.1861	0.0738307	6.72	125.422	0.562242	6.72	146.791	0.431387
6.74	93.8675	0.67617	6.74	112.845	0.203499	6.74	93.0559	0.505725	6.74	125.172	0.321407	6.74	147.924	0.464982
6.76	93.3664	0.0670467	6.76	112.777	0.509902	6.76	93.1657	0.670999	6.76	124.84	0.751385	6.76	148.349	0.567799
6.78	93.7171	0.196457	6.78	112.142	0.150942	6.78	92.0271	0.618171	6.78	125.499	0.829514	6.78	148.647	0.860826
6.8	94.7635	0.0959108	6.8	113.673	0.263666	6.8	92.7904	0.387316	6.8	125.547	0.087815	6.8	149.027	0.0640332
6.82	93.9381	0.290957	6.82	113.571	0.46903	6.82	93.4774	0.508782	6.82	125.132	0.0317034	6.82	149.572	0.0446196
6.84	94.3867	0.731609	6.84	114.234	0.344921	6.84	92.845	0.860107	6.84	125.797	0.114171	6.84	149.755	0.209941
6.86	95.751	0.426526	6.86	114.123	0.503319	6.86	92.3282	0.620805	6.86	125.278	0.272999	6.86	150.107	0.531262
6.88	96.5616	0.970939	6.88	115.365	0.409633	6.88	90.9061	0.412152	6.88	124.222	0.319573	6.88	151.64	0.332669
6.9	96.8373	0.166021	6.9	115.687	0.0973157	6.9	90.6334	0.636729	6.9	123.445	0.207889	6.9	151.829	0.82766
6.92	95.4088	0.470885	6.92	115.269	0.898597	6.92	90.2929	0.588877	6.92	123.208	0.700719	6.92	152.094	0.167266
6.94	94.2083	0.838153	6.94	115.374	0.473327	6.94	89.1261	0.675683	6.94	123.928	0.945427	6.94	152.643	0.788245
6.96	93.7207	0.12654	6.96	114.634	0.500151	6.96	88.4	0.989869	6.96	123.177	0.120945	6.96	151.994	0.629617
6.98	94.3426	0.454442	6.98	116.066	0.0483261	6.98	87.0547	0.0867447	6.98	122.538	0.596877	6.98	153.013	0.198278
7	93.1368	0.475968	7	115.825	0.476792	7	88.1424	0.78764	7	122.788	0.729042	7	153.879	0.477894
7.02	92.5301	0.447012	7.02	116.097	0.656222	7.02	88.4136	0.975715	7.02	123.639	0.405265	7.02	154.053	0.75006
7.04	91.8222	0.0249871	7.04	115.823	0.918733	7.04	86.7485	0.211579	7.04	124.417	0.693224	7.04	154.798	0.492814
7.06	91.7134	0.483098	7.06	114.474	0.972123	7.06	85.7167	0.77493	7.06	124.074	0.0549253	7.06	155.593	0.542456
7.08	90.5562	0.909784	7.08	113.458	0.771146	7.08	85.729	0.265276	7.08	123.269	0.509543	7.08	154.902	0.418713
7.1	90.8086	0.257131	7.1	112.907	0.273623	7.1	85.9527	0.542092	7.1	122.504	0.541025	7.1	156.335	0.897383
7.12	91.7407	0.376407	7.12	110.547	0.613745	7.12	86.0669	0.154051	7.12	122.35	0.745584	7.12	157.072	0.577777
7.14	91.9466	0.140938	7.14	109.453	0.165488	7.14	85.855	0.907918	7.14	120.79	0.423526	7.14	158.513	0.587788
7.16	92.5042	0.60217	7.16	109.56	0.0790461	7.16	85.3522	0.399999	7.16	120.889	0.7438	7.16	158.358	0.268384
7.18	92.614	0.304744	7.18	108.173	0.25049	7.18	84.897	0.474467	7.18	120.425	0.649702	7.18	158.55	0.741688
7.2	93.06	0.421719	7.2	107.787	0.058935	7.2	83.8811	0.972262	7.2	120.607	0.881533	7.2	158.945	0.301677
7.22	91.7737	0.0271544	7.22	108.009	0.937444	7.22	84.4083	0.578925	7.22	119.78	0.948418	7.22	159.264	0.11508
7.24	91.374	0.868995	7.24	106.101	0.748706	7.24	85.4568	0.0284748	7.24	119.216	0.390178	7.24	160.031	0.477286
7.26	90.7271	0.793356	7.26	105.614	0.391232	7.26	86.11	0.426974	7.26	120.165	0.904492	7.26	160.938	0.524472
7.28	90.6365	0.943287	7.28	105.142	0.571575	7.28	87.2907	0.0424753	7.28	120.051	0.327907	7.28	160.408	0.339858
7.3	90.2207	0.380279	7.3	104.47	0.717999	7.3	88.9065	0.736931	7.3	119.451	0.960603	7.3	161.177	0.21219
7.32	89.1593	0.237274	7.32	105.844	0.215141	7.32	89.078	0.448094	7.32	120.618	0.571835	7.32	161.094	0.546738
7.34	89.7856	0.387859	7.34	104.977	0.203036	7.34	89.0179	0.22763	7.34	120.639	0.456962	7.34	162.369	0.485935
7.36	88.3574	0.702452	7.36	104.974	0.176077	7.36	87.8503	0.732585	7.36	120.548	0.509178	7.36	161.966	0.122692
7.38	88.9453	0.791766	7.38	104.426	0.986919	7.38	88.0914	0.860785	7.38	120.159	0.204702	7.38	162.969	0.927771
7.4	89.7915	0.73486	7.4	105.142	0.666205	7.4	88.9315	0.909083	7.4	120.517	0.898254	7.4	163.974	0.329134
7.42	90.0378	0.310678	7.42	105.047	0.454876	7.42	88.054	0.605236	7.42	118.332	0.585714	7.42	165.025	0.689642
7.44	90.7115	0.778341	7.44	105.244	0.943078	7.44	87.5919	0.19207	7.44	118.406	0.923834	7.44	165.282	0.960325
7.46	91.011	0.578524	7.46	104.904	0.583894	7.46	87.8127	0.322845	7.46	116.84	0.562333	7.46	165.983	0.525496
7.48	89.338	0.0491001	7.48	105.922	0.275854	7.48	87.7427	0.549633	7.48	116.382	0.288282	7.48	166.791	0.588549
7.5	88.5918	0.306557	7.5	105.645	0.746674	7.5	87.9039	0.65061	7.5	117.061	0.586874	7.5	167.317	0.302535
7.52	87.3035	0.919931	7.52	104.203	0.110277	7.52	87.4553	0.603541	7.52	117.72	0.684985	7.52	166.866	0.383951
7.54	87.7177	0.0903147	7.54	104.881	0.00402746	7.54	87.2359	0.747034	7.54	117.549	0.57631	7.54	167.23	0.492957
7.56	87.8873	0.511402	7.56	105.612	0.145255	7.56	87.8443	0.27233	7.56	117.505	0.137962	7.56	168.554	0.800307
7.58	88.4506	0.224975	7.58	106.354	0.99828	7.58	88.3068	0.752252	7.58	117.536	0.97048	7.58	169.469	0.785916
7.6	87.6335	0.767456	7.6	106.275	0.828128	7.6	88.9781	0.725084	7.6	117.693	0.391841	7.6	169.125	0.838566
7.62	87.8135	0.536021	7.62	106.271	0.106427	7.62	88.8939	0.293955	7.62	118.572	0.493665	7.62	169.865	0.653072
7.64	88.0247	0.768569	7.64	106.503	0.015712	7.64	87.4519	0.630045	7.64	118.999	0.96401	7.64	170.233	0.922671
7.66	88.5815	0.698928	7.66	106.495	0.340864	7.66	86.9231	0.464825	7.66	118.143	0.923981	7.66	170.85	0.671652
7.68	88.2852	0.778437	7.68	106.609	0.721568	7.68	86.774	0.253187	7.68	119.083	0.795823	7.68	172.388	0.933609
7.7	89.9308	0.21522	7.7	105.61	0.421311	7.7	86.5163	0.232144	7.7	119.283	0.635929	7.7	173.804	0.986802
7.72	91.3915	0.180574	7.72	104.53	0.644867	7.72	86.1189	0.125787	7.72	118.917	0.449299	7.72	173.574	0.806382
7.74	91.6675	0.445081	7.74	104.797	0.374247	7.74	85.4038	0.391412	7.74	118.861	0.828831	7.74	174.389	0.326841
7.76	92.4344	0.0167454	7.76	104.18	0.224932	7.76	84.4417	0.409242	7.76	119.738	0.847102	7.76	175.168	0.432741
7.78	92.7811	0.193053	7.78	102.856	0.686562	7.78	83.4776	0.159924	7.78	119.115	0.945363	7.78	175.467	0.934598
7.8	93.3429	0.582205	7.8	104.234	0.528778	7.8	82.94	0.595533	7.8	118.259	0.81745	7.8	176.796	0.264734
7.82	92.6704	0.361051	7.82	103.794	0.434303	7.82	82.7416	0.354175	7.82	117.788	0.341478	7.82	177.156	0.897964
7.84	92.342	0.479749	7.84	103.818	0.57663	7.84	81.9422	0.348067	7.84	118.319	0.0799835	7.84	176.888	0.452619
7.86	92.1371	0.911861	7.86	103.159	0.540879	7.86	82.376	0.563634	7.86	119.163	0.226154	7.86	178.258	0.350629
7.88	91.8016	0.621948	7.88	104.363	0.929547	7.88	82.1923	0.161756	7.88	119.536	0.0230193	7.88	180.222	0.900106
7.9	90.6686	0.777327	7.9	104.385	0.101216	7.9	82.3206	0.477675	7.9	120.208	0.869312	7.9	180.66	0.54441
7.92	89.8975	0.0123727	7.92	105.114	0.113817	7.92	80.541	0.0109555	7.92	120.8	0.797414	7.92	180.883	0.352557
7.94	90.7257	0.0204454	7.94	104.417	0.465381	7.94	79.7884	0.881396	7.94	121.919	0.264111	7.94	181.163	0.713965
7.96	90.0544	0.30818	7.96	105.993	0.980211	7.96	78.4989	0.389238	7.96	122.202	0.15416	7.96	180.387	0.531748
7.98	90.6476	0.33449	7.98	105.171	0.904927	7.98	78.1887	0.14871	7.98	123.14	0.302316	7.98	181.862	0.758524
8	89.6606	0.930609	8	104.798	0.28155	8	76.6171	0.798408	8	123.642	0.974131	8	181.773	0.946129
8.02	89.8364	0.730182	8.02	104.807	0.847833	8.02	76.1355	0.359229	8.02	123.499	0.126099	8.02	181.979	0.691288
8.04	88.7522	0.991664	8.04	104.505	0.0657269	8.04	76.957	0.348139	8.04	125.881	0.622883	8.04	182.871	0.084741
8.06	88.1391	0.605522	8.06	103.534	0.250178	8.06	76.5366	0.242268	8.06	125.515	0.13712	8.06	183.654	0.893749
8.08	86.9455	0.528188	8.08	104.091	0.179091	8.08	77.2323	0.31498	8.08	127.064	0.737976	8.08	184.796	0.317621
8.1	86.7825	0.26408	8.1	103.513	0.241435	8.1	77.5599	0.827809	8.1	127.132	0.925369	8.1	186.11	0.64296
8.12	85.6932	0.2823	8.12	102.606	0.345653	8.12	78.1883	0.745758	8.12	128.013	0.00408582	8.12	186.33	0.438282
8.14	85.6432	0.310628	8.14	103.348	0.34532	8.14	78.9453	0.481429	8.14	128.533	0.0211237	8.14	186.455	0.209392
8.16	84.7827	0.331576	8.16	103.152	0.645585	8.16	80.3102	0.791465	8.16	129.775	0.945424	8.16	186.576	0.0462329
8.18	84.7269	0.0123912	8.18	103.101	0.130282	8.18	80.7368	0.597168	8.18	129.735	0.393248	8.18	188.433	0.589719
8.2	83.6756	0.762649	8.2	102.464	0.232386	8.2	81.3844	0.629726	8.2	130.409	0.63546	8.2	188.738	0.0363808
8.22	83.7233	0.627529	8.22	103.512	0.816152	8.22	81.0448	0.144684	8.22	130.421	0.250261	8.22	190.456	0.478503
8.24	83.1534	0.772197	8.24	103.562	0.986846	8.24	80.1224	0.63649	8.24	130.231	0.0352912	8.24	190.755	0.980445
8.26	83.6064	0.00333635	8.26	104.208	0.679852	8.26	81.1854	0.568708	8.26	129.49	0.0533805	8.26	191.116	0.113354
8.28	83.4728	0.0727408	8.28	104.344	0.318902	8.28	81.7468	0.524675	8.28	130.134	0.488285	8.28	191.013	0.731996
8.3	83.7088	0.121892	8.3	105.287	0.326037	8.3	82.4775	0.076716	8.3	129.617	0.0530771	8.3	192.59	0.878205
8.32	84.6903	0.0189622	8.32	106.246	0.97193	8.32	83.2074	0.749055	8.32	129.502	0.0250332	8.32	194.296	0.403635
8.34	84.8256	0.376608	8.34	106.253	0.784817	8.34	83.4908	0.499802	8.34	128.634	0.321768	8.34	195.437	0.0481814
8.36	85.0711	0.0568438	8.36	106.324	0.780813	8.36	82.7742	0.617283	8.36	127.475	0.782259	8.36	195.376	0.881742
8.38	85.5771	0.938794	8.38	107.002	0.0387364	8.38	83.2242	0.860201	8.38	126.617	0.848102	8.38	197.177	0.794359
8.4	86.3357	0.831316	8.4	108.273	0.895836	8.4	83.4505	0.074821	8.4	124.151	0.333218	8.4	197.075	0.902904
8.42	85.9393	0.417484	8.42	108.231	0.840694	8.42	83.7897	0.690452	8.42	123.83	0.523491	8.42	199.37	0.61901
8.44	85.7349	0.551986	8.44	109.251	0.579478	8.44	83.3407	0.757079	8.44	123.111	0.279752	8.44	200.087	0.0491873
8.46	85.8457	0.180442	8.46	109.452	0.0797721	8.46	81.584	0.83368	8.46	121.538	0.430091	8.46	201.953	0.321219
8.48	85.7344	0.127193	8.48	111.146	0.0797175	8.48	81.1506	0.518644	8.48	120.727	0.261083	8.48	202.439	0.256941
8.5	86.3357	0.752927	8.5	111	0.0794695	8.5	81.8851	0.761	8.5	120.573	0.368924	8.5	202.774	0.542324
8.52	87.1611	0.208491	8.52	110.858	0.614521	8.52	80.7455	0.62218	8.52	120.49	0.39571	8.52	203.622	0.245902
8.54	87.134	0.567481	8.54	111.245	0.602367	8.54	79.7011	0.180685	8.54	121.743	0.607067	8.54	205.465	0.613804
8.56	86.4282	0.201761	8.56	112.642	0.368288	8.56	78.302	0.699391	8.56	121.798	0.518284	8.56	207.118	0.00683749
8.58	86.6369	0.0377848	8.58	110.559	0.794544	8.58	78.2801	0.910652	8.58	122.629	0.277894	8.58	208.216	0.785735
8.6	86.4993	0.904286	8.6	109.468	0.140494	8.6	77.9329	0.914143	8.6	123.39	0.317003	8.6	208.915	0.454227
8.62	87.0662	0.0888159	8.62	109.173	0.707144	8.62	78.3814	0.905407	8.62	124.58	0.680643	8.62	210.286	0.207563
8.64	85.0078	0.879385	8.64	109.17	0.0774085	8.64	78.3432	0.883521	8.64	125.404	0.200224	8.64	210.034	0.606719
8.66	84.5689	0.0909575	8.66	106.98	0.719036	8.66	77.6008	0.524425	8.66	124.253	0.843306	8.66	211.157	0.154054
8.68	83.8981	0.872749	8.68	106.911	0.445138	8.68	78.0708	0.40352	8.68	124.782	0.770363	8.68	212.695	0.413167
8.7	83.7523	0.847988	8.7	105.434	0.58719	8.7	77.837	0.0463232	8.7	125.146	0.695658	8.7	212.798	0.37533
8.72	81.1265	0.601262	8.72	104.426	0.661189	8.72	78.1622	0.815655	8.72	125.681	0.784926	8.72	213.67	0.393404
8.74	80.9991	0.531868	8.74	103.847	0.734145	8.74	78.6199	0.961328	8.74	125.083	0.142825	8.74	215.25	0.465421
8.76	79.9106	0.246232	8.76	103.086	0.476504	8.76	79.7375	0.803179	8.76	126.552	0.499365	8.76	215.876	0.573753
8.78	79.728	0.0875176	8.78	103.687	0.834144	8.78	79.5088	0.114069	8.78	126.845	0.658344	8.78	217.398	0.119576
8.8	79.4535	0.917744	8.8	103.308	0.138619	8.8	80.0026	0.402504	8.8	126.472	0.695746	8.8	218.479	0.859523
8.82	80.1652	0.573324	8.82	103.916	0.944984	8.82	79.6586	0.667319	8.82	125.193	0.668852	8.82	219.94	0.129985
8.84	79.8342	0.247173	8.84	103.212	0.810686	8.84	81.4608	0.52388	8.84	124.809	0.248833	8.84	221.565	0.410462
8.86	80.5669	0.93083	8.86	104.033	0.621632	8.86	81.6989	0.919297	8.86	125.04	0.353088	8.86	223.647	0.194865
8.88	80.6804	0.278664	8.88	103.724	0.31964	8.88	82.0522	0.931365	8.88	126.003	0.511403	8.88	224.181	0.538711
8.9	79.5492	0.286229	8.9	103.942	0.360678	8.9	82.3072	0.68039	8.9	125.03	0.892113	8.9	224.045	0.671253
8.92	80.0206	0.300913	8.92	104.082	0.14427	8.92	82.7649	0.719308	8.92	124.168	0.727584	8.92	224.022	0.723421
8.94	79.8809	0.475205	8.94	103.019	0.969743	8.94	82.8225	0.92311	8.94	124.013	0.930226	8.94	224.568	0.0982642
8.96	80.1565	0.571029	8.96	104.525	0.837913	8.96	81.8758	0.880346	8.96	123.981	0.734951	8.96	226.174	0.407525
8.98	80.455	0.916365	8.98	106.142	0.274711	8.98	83.0021	0.956649	8.98	123.757	0.33024	8.98	226.895	0.181456
9	80.4067	0.268142	9	107.704	0.6297	9	83.17	0.723471	9	122.753	0.884472	9	227.475	0.190587
9.02	80.5976	0.64956	9.02	108.054	0.0741109	9.02	83.7458	0.162177	9.02	121.742	0.855595	9.02	228.481	0.278951
9.04	81.0064	0.709691	9.04	108.574	0.439498	9.04	82.3673	0.110894	9.04	122.05	0.137309	9.04	230.316	0.704909
9.06	81.0796	0.548357	9.06	110.024	0.247465	9.06	82.3193	0.132174	9.06	122.331	0.000321074	9.06	231.409	0.902212
9.08	81.9219	0.531231	9.08	110.572	0.0314778	9.08	83.6337	0.626779	9.08	124.197	0.746798	9.08	232.519	0.481809
9.1	82.6791	0.405916	9.1	111.08	0.977708	9.1	83.313	0.952419	9.1	126.031	0.318754	9.1	232.999	0.239417
9.12	82.1038	0.408247	9.12	112.138	0.958321	9.12	82.1634	0.939189	9.12	126.511	0.889151	9.12	233.901	0.63068
9.14	82.4791	0.654388	9.14	113.136	0.49945	9.14	82.38	0.109033	9.14	128.112	0.419159	9.14	234.836	0.368717
9.16	82.8413	0.491046	9.16	113.514	0.388429	9.16	83.5441	0.29147	9.16	128.931	0.930163	9.16	235.813	0.726618
9.18	83.2238	0.0681833	9.18	112.525	0.888142	9.18	84.1347	0.482045	9.18	129.858	0.763463	9.18	236.867	0.217658
9.2	82.4745	0.741529	9.2	112.423	0.384629	9.2	83.8934	0.668356	9.2	130.417	0.95623	9.2	237.152	0.403723
9.22	82.0049	0.849982	9.22	113.814	0.996283	9.22	84.7479	0.216306	9.22	131.32	0.331866	9.22	239.269	0.369805
9.24	81.2648	0.656785	9.24	113.96	0.448585	9.24	85.2064	0.759962	9.24	131.451	0.959269	9.24	239.747	0.278081
9.26	81.7814	0.932087	9.26	112.796	0.732919	9.26	84.9445	0.774829	9.26	131.497	0.909631	9.26	240.571	0.253557
9.28	81.1142	0.241414	9.28	113.976	0.614201	9.28	84.9105	0.373241	9.28	133.244	0.682462	9.28	240.614	0.857804
9.3	81.138	0.0744647	9.3	112.911	0.214462	9.3	85.5836	0.758194	9.3	133.418	0.154475	9.3	242.703	0.881046
9.32	80.2217	0.0877101	9.32	112.707	0.396884	9.32	85.2529	0.851016	9.32	133.983	0.173203	9.32	242.646	0.682063
9.34	81.9496	0.35	9.34	113.013	0.230314	9.34	86.1123	0.251012	9.34	136.006	0.684038	9.34	241.977	0.967968
9.36	82.9629	0.604985	9.36	113.307	0.469492	9.36	86.7981	0.0778695	9.36	137.665	0.351187	9.36	240.714	0.342065
9.38	84.0732	0.533471	9.38	113.408	0.376422	9.38	86.1169	0.784059	9.38	138.432	0.138777	9.38	242.279	0.550681
9.4	84.0979	0.843131	9.4	113.322	0.17188	9.4	86.4419	0.353841	9.4	138.449	0.600374	9.4	242.559	0.295253
9.42	83.8732	0.465509	9.42	115.424	0.741317	9.42	86.2356	0.872659	9.42	138.879	0.52712	9.42	242.497	0.14576
9.44	84.0338	0.248439	9.44	115.997	0.779489	9.44	86.5904	0.130156	9.44	139.391	0.458855	9.44	241.772	0.71662
9.46	83.93	0.648205	9.46	116.977	0.475089	9.46	86.2164	0.728972	9.46	142.422	0.665542	9.46	241.558	0.0428213
9.48	83.5069	0.278938	9.48	117.697	0.97035	9.48	88.7479	0.893907	9.48	143.011	0.786883	9.48	241.368	0.373234
9.5	83.839	0.161094	9.5	118.777	0.445914	9.5	89.0108	0.263146	9.5	142.766	0.0654342	9.5	240.772	0.517409
9.52	85.1785	0.299833	9.52	120.553	0.320623	9.52	89.7154	0.875139	9.52	143.219	0.39537	9.52	240.888	0.151406
9.54	85.0229	0.756766	9.54	120.775	0.226112	9.54	89.821	0.891429	9.54	144.35	0.577548	9.54	240.218	0.567005
9.56	85.7399	0.786631	9.56	121.785	0.540825	9.56	90.0014	0.918994	9.56	144.692	0.945938	9.56	240.959	0.264695
9.58	86.2261	0.854225	9.58	121.728	0.95469	9.58	91.7874	0.0496934	9.58	144.543	0.147279	9.58	240.586	0.867085
9.6	87.8993	0.879656	9.6	121.835	0.870425	9.6	92.2162	0.19813	9.6	144.486	0.41411	9.6	239.18	0.80692
9.62	87.5043	0.747678	9.62	122.317	0.457356	9.62	93.5177	0.928212	9.62	142.886	0.360006	9.62	239.049	0.55654
9.64	87.9899	0.811151	9.64	121.952	0.756954	9.64	93.8977	0.743981	9.64	144.788	0.206486	9.64	238.146	0.302393
9.66	88.6654	0.318452	9.66	123.391	0.118157	9.66	94.5119	0.335149	9.66	146.014	0.0578674	9.66	237.553	0.927696
9.68	88.9855	0.902117	9.68	122.65	0.355096	9.68	94.844	0.660176	9.68	147.233	0.465008	9.68	237.236	0.463761
9.7	88.5653	0.831333	9.7	122.676	0.514848	9.7	95.4543	0.371155	9.7	147.716	0.725721	9.7	235.627	0.562015
9.72	87.9852	0.35544	9.72	123.542	0.310722	9.72	96.0336	0.167848	9.72	148.892	0.959922	9.72	235.937	0.571361
9.74	87.8186	0.00972253	9.74	124.265	0.0920081	9.74	97.2614	0.987685	9.74	149.316	0.634856	9.74	235.239	0.0143624
9.76	86.9447	0.90925	9.76	125.656	0.594229	9.76	98.8393	0.865162	9.76	149.879	0.899379	9.76	235.524	0.121199
9.78	86.8219	0.438933	9.78	127.263	0.990219	9.78	98.9182	0.258372	9.78	149.837	0.779723	9.78	235.53	0.0980935
9.8	85.6455	0.541105	9.8	128.695	0.989455	9.8	100.977	0.300759	9.8	152.062	0.847007	9.8	234.442	0.0727919
9.82	85.2046	0.907607	9.82	130.775	0.467845	9.82	102.308	0.0786395	9.82	153.551	0.156275	9.82	233.934	0.438957
9.84	84.6468	0.253243	9.84	129.797	0.797957	9.84	102.499	0.775701	9.84	152.72	0.547489	9.84	233.005	0.311549
9.86	84.5721	0.619708	9.86	132.441	0.0775284	9.86	102.839	0.673288	9.86	153.25	0.473433	9.86	232.783	0.479886
9.88	83.9422	0.329652	9.88	135.123	0.172906	9.88	103.707	0.347068	9.88	155.431	0.0180404	9.88	232.232	0.446186
9.9	83.7678	0.658043	9.9	137.419	0.186718	9.9	105.906	0.0502997	9.9	155.886	0.359914	9.9	232.388	0.551486
9.92	83.4897	0.0627018	9.92	140.511	0.3492	9.92	106.401	0.793466	9.92	159.111	0.494567	9.92	232.264	0.271361
9.94	84.2279	0.461176	9.94	143.495	0.442671	9.94	107.974	0.442511	9.94	161.207	0.249335	9.94	231.947	0.983481
9.96	83.9039	0.722318	9.96	147.46	0.444784	9.96	108.9	0.286648	9.96	162.234	0.0870302	9.96	232.55	0.669838
9.98	83.5516	0.245093	9.98	149.875	0.551644	9.98	110.003	0.897442	9.98	163.621	0.0502823	9.98	231.476	0.597829
10	84.0406	0.478288	10	154.999	0.686109	10	111.983	0.0896532	10	164.182	0.123742	10	231.208	0.471935
10.02	84.5246	0.834768	10.02	160.618	0.457372	10.02	114.07	0.942429	10.02	166.067	0.976741	10.02	231.269	0.561481
10.04	84.5602	0.68564	10.04	159.834	0.698548	10.04	116.284	0.0915978	10.04	165.835	0.216621	10.04	231.048	0.905076
10.06	84.5305	0.818371	10.06	162.909	0.820918	10.06	118.751	0.693743	10.06	167.347	0.0700611	10.06	231.248	0.849291
10.08	85.5828	0.814939	10.08	166.189	0.618385	10.08	121.387	0.018473	10.08	166.124	0.786378	10.08	231.757	0.516026
10.1	86.9214	0.4334	10.1	170.185	0.746841	10.1	122.837	0.933478	10.1	166.084	0.0981701	10.1	231.071	0.659445
10.12	87.6155	0.773677	10.12	175.476	0.14143	10.12	124.458	0.284714	10.12	165.925	0.984282	10.12	229.881	0.251151
10.14	88.0382	0.644295	10.14	179.069	0.11926	10.14	126.317	0.165486	10.14	167.467	0.0647202	10.14	229.9	0.559162
10.16	90.1978	0.0208925	10.16	183.912	0.726244	10.16	128.383	0.00737686	10.16	168.937	0.90328	10.16	229.099	0.200234
10.18	90.9795	0.0758061	10.18	187.704	0.449752	10.18	132.676	0.86904	10.18	168.907	0.680854	10.18	228.422	0.686532
10.2	90.8684	0.432634	10.2	192.631	0.48291	10.2	136.704	0.843963	10.2	170.947	0.430393	10.2	227.391	0.732333
10.22	90.5347	0.731904	10.22	196.927	0.972531	10.22	139.287	0.91186	10.22	172.095	0.530182	10.22	227.605	0.387578
10.24	91.3898	0.0512748	10.24	200.724	0.503163	10.24	141.974	0.964295	10.24	175.034	0.693958	10.24	227.487	0.167737
10.26	91.6916	0.735948	10.26	206.158	0.152542	10.26	145.84	0.699182	10.26	177.413	0.592901	10.26	227.922	0.77331
10.28	90.886	0.615948	10.28	211.489	0.675048	10.28	150.242	0.8664	10.28	178.236	0.710177	10.28	227.858	0.72761
10.3	90.1636	0.110205	10.3	217.689	0.162898	10.3	155.897	0.594743	10.3	180.51	0.0552853	10.3	228.721	0.665864
10.32	89.1014	0.30149	10.32	225.111	0.15698	10.32	161.285	0.968552	10.32	181.756	0.4039	10.32	228.498	0.514586
10.34	88.5728	0.680575	10.34	232.204	0.264628	10.34	167.765	0.646747	10.34	182.144	0.286836	10.34	229.709	0.355254
10.36	89.4018	0.281686	10.36	238.985	0.370391	10.36	174.035	0.730735	10.36	183.206	0.524467	10.36	230.325	0.713892
10.38	88.2229	0.721498	10.38	248.899	0.0330763	10.38	180.281	0.871646	10.38	184.373	0.926882	10.38	231.973	0.971002
10.4	88.0465	0.608247	10.4	256.71	0.372829	10.4	189.328	0.522094	10.4	185.962	0.992728	10.4	232.461	0.429492
10.42	88.6816	0.923404	10.42	267.718	0.0978493	10.42	195.576	0.480837	10.42	185.021	0.356267	10.42	233.182	0.0452558
10.44	90.1586	0.910965	10.44	278.716	0.113734	10.44	204.58	0.00756669	10.44	185.288	0.758711	10.44	235.331	0.575482
10.46	91.4643	0.697223	10.46	291.786	0.75706	10.46	213.891	0.591535	10.46	187.469	0.385831	10.46	237.199	0.740416
10.48	92.6413	0.553927	10.48	305.879	0.042747	10.48	224.914	0.320306	10.48	189.734	0.755576	10.48	241.007	0.835256
10.5	93.4333	0.327836	10.5	320.138	0.0398769	10.5	237.006	0.867951	10.5	190.466	0.344794	10.5	242.799	0.13318
10.52	94.6282	0.865843	10.52	339.885	0.315269	10.52	251.185	0.232645	10.52	191.298	0.813084	10.52	246.85	0.212799
10.54	95.0308	0.782721	10.54	353.228	0.111514	10.54	265.11	0.918405	10.54	192.145	0.260775	10.54	249.465	0.545253
10.56	96.4526	0.630219	10.56	370.33	0.777207	10.56	279.291	0.252526	10.56	191.228	0.694202	10.56	253.78	0.348164
10.58	97.6999	0.168386	10.58	388.701	0.0626175	10.58	294.826	0.243308	10.58	190.754	0.341818	10.58	256.099	0.250565
10.6	100.135	0.832792	10.6	408.665	0.925268	10.6	311.051	0.587556	10.6	191.667	0.12625	10.6	259.637	0.226317
10.62	101.24	0.127466	10.62	428.773	0.865217	10.62	329.997	0.489843	10.62	191.533	0.435646	10.62	263.723	0.476502
10.64	102.535	0.10265	10.64	446.368	0.16838	10.64	346.586	0.558804	10.64	189.478	0.799535	10.64	266.951	0.925802
10.66	103.733	0.433621	10.66	466.916	0.935412	10.66	365.48	0.333725	10.66	190.488	0.397118	10.66	271.028	0.859716
10.68	105.277	0.47123	10.68	487.919	0.00168338	10.68	385.598	0.272836	10.68	191.182	0.308416	10.68	276.006	0.210728
10.7	106.325	0.400183	10.7	509.719	0.966145	10.7	406.971	0.659061	10.7	193.001	0.201861	10.7	280.443	0.0373264
10.72	107.432	0.65426	10.72	531.91	0.253035	10.72	427.178	0.942776	10.72	193.187	0.470351	10.72	286.76	0.0774306
10.74	108.752	0.863024	10.74	550.381	0.341562	10.74	450.291	0.944885	10.74	195.373	0.559152	10.74	291.8	0.603427
10.76	109.459	0.998247	10.76	567.243	0.342813	10.76	472.502	0.353285	10.76	195.264	0.526679	10.76	296.314	0.654934
10.78	110.092	0.486492	10.78	582.868	0.91149	10.78	496.053	0.120069	10.78	195.228	0.678056	10.78	299.613	0.721146
10.8	109.411	0.123633	10.8	600.404	0.0143597	10.8	519.299	0.793143	10.8	196.757	0.438999	10.8	304.482	0.666018
10.82	110.114	0.762384	10.82	611.666	0.650813	10.82	539.371	0.201442	10.82	196.241	0.542294	10.82	308.112	0.453223
10.84	109.937	0.620089	10.84	625.983	0.939371	10.84	560.005	0.777353	10.84	195.086	0.713675	10.84	313.064	0.833066
10.86	110.167	0.843651	10.86	633.326	0.765673	10.86	583.276	0.384676	10.86	194.197	0.410126	10.86	317.015	0.0138594
10.88	109.734	0.646539	10.88	638.419	0.558493	10.88	601.737	0.180267	10.88	193.191	0.666201	10.88	320.555	0.956627
10.9	111.275	0.963163	10.9	639.219	0.503419	10.9	620.222	0.411982	10.9	193.89	0.712816	10.9	322.921	0.426994
10.92	111.989	0.640056	10.92	640.24	0.191424	10.92	633.175	0.0331717	10.92	192.624	0.0841264	10.92	325.32	0.500577
10.94	112.977	0.356634	10.94	638.61	0.0528733	10.94	643.617	0.702932	10.94	191.721	0.765882	10.94	327.701	0.263035
10.96	114.998	0.134917	10.96	635.518	0.690833	10.96	649.773	0.157505	10.96	190.618	0.235857	10.96	329.484	0.442469
10.98	115.252	0.0342126	10.98	629.602	0.557465	10.98	654.81	0.789708	10.98	189.655	0.952528	10.98	329.953	0.0502978
11	117.665	0.667695	11	617.127	0.789863	11	658.076	0.776192	11	188.309	0.667374	11	329.86	0.545493
11.02	119.74	0.129497	11.02	606.837	0.340761	11.02	657.32	0.0125056	11.02	185.173	0.962523	11.02	329.545	0.639457
11.04	121.197	0.565197	11.04	592.404	0.456655	11.04	654.477	0.514446	11.04	183.686	0.64537	11.04	328.312	0.367779
11.06	122.277	0.434569	11.06	574.92	0.901882	11.06	646.248	0.133937	11.06	180.513	0.429503	11.06	327.92	0.0363795
11.08	123.247	0.37031	11.08	559.166	0.189728	11.08	637.49	0.360605	11.08	177.108	0.44912	11.08	325.29	0.575279
11.1	123.801	0.86939	11.1	540.8	0.0720931	11.1	624.545	0.00935761	11.1	173.323	0.647664	11.1	322.482	0.932218
11.12	125.408	0.74701	11.12	522.308	0.666735	11.12	610.255	0.963391	11.12	170.34	0.731763	11.12	319.363	0.115465
11.14	126.727	0.098095	11.14	497.256	0.853827	11.14	589.842	0.0555651	11.14	168.033	0.111108	11.14	316.061	0.748241
11.16	127.935	0.0881037	11.16	476.981	0.794064	11.16	568.5	0.717068	11.16	164.795	0.553187	11.16	311.72	0.287983
11.18	129.75	0.185598	11.18	456.043	0.602768	11.18	545.096	0.679036	11.18	163.873	0.923544	11.18	307.693	0.364019
11.2	131.343	0.0612379	11.2	434.051	0.302076	11.2	521.663	0.615777	11.2	162.51	0.477489	11.2	304.216	0.658684
11.22	129.816	0.0377964	11.22	413.097	0.571073	11.22	497.763	0.272034	11.22	159.939	0.128767	11.22	299.808	0.120047
11.24	129.639	0.899718	11.24	390.071	0.800442	11.24	469.959	0.716614	11.24	157.443	0.428026	11.24	294.478	0.297658
11.26	128.892	0.379749	11.26	368.901	0.786689	11.26	443.822	0.153396	11.26	157.654	0.826435	11.26	288.634	0.211416
11.28	130.036	0.703625	11.28	350.338	0.593667	11.28	417.075	0.915096	11.28	156.128	0.576894	11.28	281.488	0.42498
11.3	129.008	0.833648	11.3	332.826	0.711044	11.3	391.612	0.616998	11.3	153.343	0.0846815	11.3	274.879	0.756747
11.32	128.713	0.249369	11.32	314.93	0.420332	11.32	365.841	0.653304	11.32	150.909	0.784371	11.32	267.878	0.872989
11.34	128.287	0.167569	11.34	298.123	0.858541	11.34	342.559	0.693968	11.34	150.442	0.771039	11.34	261.014	0.631318
11.36	125.966	0.415699	11.36	282.274	0.151175	11.36	318.154	0.198554	11.36	148.744	0.343697	11.36	253.424	0.110617
11.38	125.758	0.49757	11.38	269.498	0.999278	11.38	298.034	0.192541	11.38	148.444	0.297032	11.38	246.133	0.0891036
11.4	123.624	0.577886	11.4	256.579	0.31008	11.4	278.664	0.148447	11.4	146.2	0.145189	11.4	238.914	0.706219
11.42	123.228	0.11598	11.42	243.989	0.45074	11.42	259.014	0.286237	11.42	145.348	0.844282	11.42	231.565	0.580307
11.44	122.028	0.662297	11.44	235.199	0.432127	11.44	242.44	0.529928	11.44	144.356	0.8884	11.44	225.047	0.189051
11.46	120.404	0.545416	11.46	222.298	0.947795	11.46	229.318	0.241798	11.46	143.956	0.671229	11.46	218.403	0.293103
11.48	119.493	0.20302	11.48	212.287	0.225397	11.48	213.51	0.255234	11.48	142.706	0.128586	11.48	211.163	0.584745
11.5	119.478	0.268618	11.5	203.988	0.620904	11.5	200.023	0.571198	11.5	142.555	0.404743	11.5	203.069	0.163522
11.52	118.021	0.0667637	11.52	198.077	0.471684	11.52	187.146	0.79575	11.52	140.176	0.814214	11.52	196.041	0.626929
11.54	116.647	0.196322	11.54	191.401	0.628751	11.54	176.365	0.229363	11.54	139.101	0.132601	11.54	188.922	0.570451
11.56	115.945	0.915727	11.56	185.523	0.204446	11.56	166.175	0.048521	11.56	138.819	0.774066	11.56	183.07	0.45808
11.58	114.271	0.969449	11.58	178.528	0.663405	11.58	159.54	0.851376	11.58	136.734	0.0744734	11.58	176.522	0.252444
11.6	113.532	0.760137	11.6	173.268	0.256311	11.6	153.511	0.588668	11.6	135.985	0.263731	11.6	170.68	0.690139
11.62	111.209	0.429869	11.62	169.318	0.965079	11.62	146.148	0.394132	11.62	133.654	0.897981	11.62	164.872	0.0470393
11.64	109.892	0.749426	11.64	164.443	0.0584795	11.64	140.12	0.387497	11.64	132.482	0.942012	11.64	159.995	0.461382
11.66	108.953	0.702611	11.66	158.819	0.799001	11.66	134.345	0.300151	11.66	131.461	0.994046	11.66	155.393	0.314979
11.68	107.193	0.847309	11.68	156.462	0.617163	11.68	131.221	0.334879	11.68	130.083	0.528216	11.68	151.465	0.932596
11.7	106.772	0.938809	11.7	153.358	0.025829	11.7	127.168	0.738751	11.7	129.256	0.815771	11.7	147.56	0.413224
11.72	105.967	0.68133	11.72	149.251	0.616807	11.72	124.037	0.491595	11.72	129.13	0.454436	11.72	143.542	0.250206
11.74	103.544	0.335813	11.74	145.505	0.938941	11.74	120.594	0.421622	11.74	128.757	0.799488	11.74	138.776	0.271076
11.76	101.935	0.287878	11.76	141.323	0.482121	11.76	118.321	0.393408	11.76	128.311	0.306232	11.76	134.722	0.0338078
11.78	102.332	0.470498	11.78	139.058	0.830417	11.78	115.89	0.664601	11.78	127.533	0.365676	11.78	131.03	0.0397102
11.8	100.484	0.648114	11.8	135.729	0.61016	11.8	114.257	0.14256	11.8	125.161	0.507977	11.8	128.331	0.542958
11.82	98.8219	0.907723	11.82	133.043	0.963707	11.82	111.694	0.230337	11.82	123.438	0.739325	11.82	125.285	0.959958
11.84	98.6365	0.911957	11.84	130.117	0.00979497	11.84	108.935	0.910436	11.84	121.819	0.723188	11.84	122.968	0.536073
11.86	98.2965	0.0588903	11.86	127.531	0.505694	11.86	106.243	0.204498	11.86	121.288	0.897794	11.86	119.701	0.574091
11.88	98.2585	0.103201	11.88	124.66	0.769843	11.88	103.898	0.421729	11.88	119.271	0.830878	11.88	117.076	0.094716
11.9	96.0125	0.125627	11.9	122.29	0.478206	11.9	102.505	0.962102	11.9	117.593	0.0829761	11.9	114.454	0.949425
11.92	96.3032	0.382009	11.92	120.68	0.67372	11.92	100.117	0.910927	11.92	118.39	0.625155	11.92	112.874	0.809808
11.94	95.4378	0.0811584	11.94	119.621	0.604415	11.94	98.1434	0.241237	11.94	118.098	0.967582	11.94	109.853	0.626039
11.96	93.7577	0.714007	11.96	117.135	0.944033	11.96	95.9515	0.256149	11.96	116.246	0.624027	11.96	107.721	0.542139
11.98	93.9784	0.889667	11.98	116.835	0.542227	11.98	95.2108	0.246884	11.98	115.134	0.0351357	11.98	105.961	0.0222946
12	92.538	0.723504	12	115.303	0.944371	12	92.4468	0.166909	12	113.126	0.250042	12	104.401	0.994344
12.02	91.8697	0.520499	12.02	114.505	0.377438	12.02	90.4116	0.795576	12.02	112.747	0.436277	12.02	103.802	0.633985
12.04	90.9849	0.542643	12.04	112.593	0.464974	12.04	88.3768	0.353556	12.04	110.522	0.983597	12.04	104.006	0.36496
12.06	88.9793	0.56681	12.06	111.085	0.338099	12.06	87.3993	0.770937	12.06	108.33	0.214285	12.06	104.307	0.945414
12.08	89.3716	0.838186	12.08	107.765	0.759578	12.08	86.2368	0.566978	12.08	106.986	0.461643	12.08	103.33	0.794442
12.1	88.434	0.656	12.1	107.873	0.792046	12.1	85.1192	0.0403348	12.1	106.52	0.5792	12.1	103.086	0.549932
12.12	87.5417	0.306071	12.12	106.895	0.865103	12.12	85.1467	0.660504	12.12	106.706	0.751348	12.12	102.516	0.227027
12.14	86.5422	0.999698	12.14	106.565	0.203875	12.14	84.433	0.463107	12.14	107.057	0.479096	12.14	101.731	0.343953
12.16	86.0071	0.730774	12.16	105.23	0.969542	12.16	83.9424	0.991748	12.16	106.963	0.502845	12.16	101.935	0.351935
12.18	84.8031	0.223353	12.18	104.467	0.846938	12.18	83.2656	0.17654	12.18	106.334	0.344413	12.18	101.961	0.703714
12.2	83.0699	0.898215	12.2	103.123	0.875819	12.2	83.7274	0.253867	12.2	108.049	0.121431	12.2	101.896	0.753668
12.22	81.7927	0.782564	12.22	101.477	0.110542	12.22	83.259	0.024874	12.22	106.865	0.0192448	12.22	101.178	0.554682
12.24	81.6625	0.685454	12.24	100.44	0.68856	12.24	84.7107	0.674255	12.24	105.969	0.553704	12.24	101.433	0.304742
12.26	80.9633	0.436115	12.26	97.6145	0.298221	12.26	83.5081	0.86834	12.26	105.244	0.488768	12.26	101.743	0.000909021
12.28	80.1608	0.440641	12.28	97.4293	0.702587	12.28	84.1474	0.937512	12.28	103.613	0.84757	12.28	101.145	0.492063
12.3	80.2589	0.163254	12.3	95.9466	0.881085	12.3	83.3049	0.00584311	12.3	102.404	0.163937	12.3	100.934	0.363752
12.32	79.2381	0.405385	12.32	95.2927	0.109223	12.32	83.0357	0.964905	12.32	102.738	0.0487493	12.32	99.9795	0.159772
12.34	78.3796	0.0775296	12.34	94.1644	0.187709	12.34	84.6737	0.659188	12.34	101.552	0.0442636	12.34	99.181	0.131316
12.36	78.8907	0.462388	12.36	93.4677	0.740575	12.36	84.9427	0.993111	12.36	101.748	0.0453514	12.36	98.9294	0.456031
12.38	79.601	0.194228	12.38	92.685	0.507843	12.38	83.8942	0.826641	12.38	100.78	0.10555	12.38	98.2249	0.242325
12.4	78.3309	0.844663	12.4	91.7646	0.844093	12.4	84.2031	0.271158	12.4	98.9677	0.983028	12.4	97.8495	0.863487
12.42	78.7115	0.898898	12.42	91.2005	0.922742	12.42	83.6914	0.46045	12.42	99.9102	0.637438	12.42	98.1338	0.88352
12.44	78.7487	0.271972	12.44	89.5039	0.855048	12.44	83.586	0.108755	12.44	99.3455	0.769655	12.44	98.0442	0.712423
12.46	78.598	0.305936	12.46	88.4876	0.781449	12.46	82.5944	0.648019	12.46	98.7742	0.705055	12.46	97.4472	0.769843
12.48	78.7309	0.106537	12.48	88.5291	0.664077	12.48	81.2252	0.79722	12.48	98.1141	0.14855	12.48	97.0623	0.934772
12.5	78.0269	0.183522	12.5	88.4106	0.683279	12.5	80.1711	0.20912	12.5	97.799	0.802901	12.5	96.8761	0.67591
12.52	78.6472	0.569735	12.52	88.4933	0.177721	12.52	79.5203	0.223801	12.52	98.0811	0.181885	12.52	96.5688	0.459543
12.54	78.4409	0.980604	12.54	88.3204	0.344082	12.54	78.9853	0.00142475	12.54	97.5168	0.787709	12.54	96.9675	0.207137
12.56	77.1912	0.3374	12.56	88.0449	0.211238	12.56	77.425	0.0237367	12.56	98.5105	0.92389	12.56	95.8108	0.400198
12.58	77.1279	0.207491	12.58	87.8085	0.942846	12.58	76.6114	0.246428	12.58	99.1344	0.982637	12.58	94.9029	0.497012
12.6	77.0171	0.479945	12.6	87.1142	0.467286	12.6	75.5569	0.596121	12.6	99.2853	0.722337	12.6	94.545	0.901975
12.62	76.1219	0.704139	12.62	86.9125	0.484679	12.62	75.0679	0.533315	12.62	99.513	0.281635	12.62	94.2571	0.409585
12.64	75.1332	0.869354	12.64	86.5121	0.449959	12.64	74.6251	0.751256	12.64	100.747	0.15929	12.64	93.3744	0.703522
12.66	74.2144	0.904164	12.66	86.2633	0.639926	12.66	74.1062	0.710589	12.66	101.317	0.576926	12.66	92.6692	0.137632
12.68	74.7404	0.235532	12.68	86.2152	0.106349	12.68	73.138	0.703086	12.68	102.313	0.0030125	12.68	92.095	0.89432
12.7	74.3553	0.839548	12.7	86.9491	0.628998	12.7	73.0838	0.798274	12.7	102.9	0.795478	12.7	91.7352	0.741961
12.72	75.0244	0.428757	12.72	86.0332	0.399624	12.72	72.9079	0.122846	12.72	104.011	0.820794	12.72	90.6118	0.81612
12.74	74.83	0.265807	12.74	85.2268	0.580599	12.74	73.7919	0.0250017	12.74	103.491	0.939022	12.74	89.4793	0.0574769
12.76	74.5507	0.23406	12.76	84.3424	0.325531	12.76	72.6686	0.353812	12.76	104.78	0.74996	12.76	89.3307	0.224873
12.78	73.3302	0.199634	12.78	85.3296	0.562315	12.78	72.0004	0.137899	12.78	105.048	0.552889	12.78	89.0952	0.376031
12.8	72.9617	0.437563	12.8	84.6063	0.299509	12.8	72.4294	0.623172	12.8	104.695	0.319228	12.8	89.0447	0.814516
12.82	73.4632	0.768865	12.82	84.8967	0.432273	12.82	71.2499	0.0503005	12.82	103.794	0.103677	12.82	89.6005	0.636861
12.84	73.7399	0.769664	12.84	84.1345	0.587946	12.84	70.9764	0.818256	12.84	103.363	0.32614	12.84	89.1649	0.908745
12.86	73.5496	0.299132	12.86	83.3815	0.926263	12.86	68.6215	0.0933196	12.86	102.601	0.610833	12.86	89.6456	0.237734
12.88	73.5811	0.0205653	12.88	83.5929	0.199849	12.88	69.1714	0.920214	12.88	102.314	0.569885	12.88	89.7854	0.875896
12.9	73.0331	0.795339	12.9	82.7942	0.130736	12.9	68.9267	0.0827333	12.9	101.358	0.383851	12.9	89.7234	0.136967
12.92	72.9146	0.639951	12.92	82.8272	0.796481	12.92	69.5441	0.129453	12.92	101.277	0.667551	12.92	89.0136	0.334113
12.94	72.1737	0.128382	12.94	82.1333	0.964987	12.94	69.6616	0.0453954	12.94	99.8774	0.651795	12.94	88.5149	0.975877
12.96	72.1541	0.465968	12.96	82.3784	0.123122	12.96	68.4031	0.223224	12.96	100.071	0.314643	12.96	89.3165	0.839683
12.98	71.9347	0.763176	12.98	81.9393	0.551427	12.98	67.6572	0.0395484	12.98	97.9052	0.660559	12.98	89.2698	0.542052
13	70.8974	0.136208	13	81.3279	0.74491	13	68.7168	0.0470482	13	96.1743	0.47043	13	89.9578	0.187862
13.02	72.2979	0.301192	13.02	80.9506	0.114212	13.02	67.5927	0.878281	13.02	96.779	0.667253	13.02	90.736	0.880939
13.04	71.461	0.713133	13.04	81.2996	0.574738	13.04	68.231	0.931149	13.04	95.5561	0.363744	13.04	90.9526	0.694124
13.06	71.1906	0.617609	13.06	82.6668	0.458609	13.06	67.6188	0.456752	13.06	94.6019	0.387585	13.06	91.322	0.0551481
13.08	70.9004	0.779705	13.08	83.6839	0.0960056	13.08	66.8747	0.99006	13.08	94.973	0.564262	13.08	91.6634	0.464798
13.1	70.5802	0.165725	13.1	84.2724	0.929867	13.1	67.0312	0.497435	13.1	95.186	0.816086	13.1	92.1942	0.105461
13.12	70.9022	0.460618	13.12	83.8337	0.884063	13.12	68.0338	0.750385	13.12	95.3298	0.503061	13.12	92.6431	0.460004
13.14	71.2422	0.182079	13.14	84.2785	0.908162	13.14	67.2313	0.177584	13.14	95.1609	0.499773	13.14	93.0177	0.272007
13.16	70.9815	0.563036	13.16	83.9266	0.56177	13.16	66.8917	0.561941	13.16	95.636	0.581368	13.16	93.7193	0.369909
13.18	72.0382	0.893402	13.18	84.4672	0.151209	13.18	68.1685	0.224363	13.18	95.552	0.237376	13.18	93.4975	0.121596
13.2	73.0848	0.467952	13.2	85.5872	0.504117	13.2	69.1516	0.983545	13.2	94.755	0.905365	13.2	93.8782	0.504772
13.22	72.9655	0.37206	13.22	86.7524	0.240383	13.22	69.0377	0.969621	13.22	94.2639	0.755136	13.22	94.0644	0.410319
13.24	74.111	0.856555	13.24	87.6538	0.930456	13.24	68.7192	0.661294	13.24	95.2758	0.383392	13.24	94.4504	0.668175
13.26	75.1631	0.725208	13.26	87.7427	0.733198	13.26	68.5677	0.9541	13.26	94.4395	0.438715	13.26	94.0797	0.438203
13.28	75.5178	0.908274	13.28	88.4002	0.204963	13.28	68.2255	0.898145	13.28	94.7081	0.74181	13.28	93.8572	0.191884
13.3	76.1197	0.701606	13.3	88.1948	0.22579	13.3	68.5649	0.960316	13.3	95.0792	0.679839	13.3	93.5242	0.789597
13.32	76.2393	0.659378	13.32	88.3485	0.310235	13.32	68.6215	0.892756	13.32	94.1246	0.078871	13.32	93.4543	0.718005
13.34	75.8056	0.510771	13.34	88.2653	0.317232	13.34	68.4775	0.823647	13.34	94.1598	0.788067	13.34	94.3239	0.178262
13.36	76.0055	0.450148	13.36	88.2939	0.197604	13.36	66.7912	0.921967	13.36	94.3266	0.927116	13.36	95.3697	0.156704
13.38	76.4823	0.249242	13.38	88.3133	0.58172	13.38	67.1285	0.173161	13.38	92.7091	0.521847	13.38	95.3244	0.118382
13.4	77.3245	0.138501	13.4	87.2325	0.180168	13.4	67.528	0.395103	13.4	91.5751	0.727288	13.4	95.2262	0.452009
13.42	77.3692	0.809903	13.42	86.381	0.18628	13.42	67.2681	0.763028	13.42	91.891	0.401812	13.42	95.2605	0.0519665
13.44	77.8113	0.793577	13.44	85.438	0.931478	13.44	67.2058	0.682076	13.44	90.3444	0.937323	13.44	94.9728	0.0108312
13.46	75.7294	0.0787028	13.46	85.1971	0.365027	13.46	66.8599	0.0175564	13.46	89.8234	0.202721	13.46	94.413	0.804479
13.48	75.6772	0.240978	13.48	83.1368	0.797098	13.48	67.51	0.954419	13.48	89.6554	0.830664	13.48	94.4909	0.804056
13.5	74.7447	0.255816	13.5	81.4402	0.90017	13.5	67.281	0.215991	13.5	87.7385	0.912768	13.5	94.2572	0.482157
13.52	74.2692	0.853546	13.52	80.266	0.111174	13.52	67.5023	0.213533	13.52	86.9006	0.356708	13.52	94.5554	0.211122
13.54	73.5799	0.280157	13.54	78.5309	0.98427	13.54	67.2547	0.506435	13.54	86.7546	0.194241	13.54	94.4483	0.817018
13.56	73.6174	0.763153	13.56	77.9049	0.511928	13.56	67.354	0.884906	13.56	86.8628	0.286033	13.56	93.8485	0.875574
13.58	72.182	0.618442	13.58	77.819	0.484534	13.58	67.5346	0.587412	13.58	86.3183	0.162944	13.58	93.793	0.0427544
13.6	72.234	0.23974	13.6	76.8422	0.640069	13.6	67.856	0.0883062	13.6	86.3127	0.072489	13.6	94.0524	0.876617
13.62	72.2635	0.782414	13.62	76.9421	0.387239	13.62	67.3465	0.634571	13.62	86.4419	0.757917	13.62	93.4808	0.318366
13.64	71.459	0.433602	13.64	77.2292	0.708353	13.64	66.7906	0.425196	13.64	86.526	0.642494	13.64	93.3303	0.546111
13.66	72.0138	0.650247	13.66	77.9778	0.33535	13.66	65.5332	0.900164	13.66	85.6281	0.668011	13.66	93.6084	0.720681
13.68	72.1331	0.0416584	13.68	77.3971	0.391614	13.68	65.3712	0.849999	13.68	86.3762	0.593783	13.68	93.1269	0.288757
13.7	72.5003	0.269472	13.7	76.8062	0.727094	13.7	65.5931	0.372278	13.7	86.6033	0.354659	13.7	93.2155	0.500138
13.72	72.9441	0.870561	13.72	76.0348	0.0597202	13.72	66.0055	0.060802	13.72	86.9309	0.789598	13.72	92.8113	0.298361
13.74	73.1633	0.266794	13.74	75.406	0.286961	13.74	65.5114	0.452019	13.74	87.0112	0.82784	13.74	92.8831	0.0194465
13.76	73.7114	0.0735286	13.76	75.3682	0.614546	13.76	65.6525	0.78122	13.76	87.8398	0.140322	13.76	93.5394	0.836827
13.78	74.1853	0.42797	13.78	76.1931	0.146099	13.78	65.0493	0.9884	13.78	88.9356	0.739521	13.78	93.0169	0.117458
13.8	75.1556	0.610301	13.8	77.6916	0.0166035	13.8	64.0119	0.268485	13.8	89.3417	0.367518	13.8	92.3722	0.438954
13.82	74.8057	0.896336	13.82	77.545	0.0591141	13.82	63.3002	0.417049	13.82	90.7948	0.427076	13.82	91.9794	0.573287
13.84	75.2159	0.78139	13.84	76.936	0.637196	13.84	61.9596	0.949746	13.84	91.9775	0.267899	13.84	91.4666	0.355363
13.86	75.6699	0.397585	13.86	76.4172	0.313811	13.86	61.4078	0.0372533	13.86	91.6894	0.741127	13.86	91.4053	0.857099
13.88	75.6946	0.120266	13.88	77.318	0.948127	13.88	61.8734	0.50369	13.88	91.6922	0.688736	13.88	90.6347	0.26188
13.9	75.7496	0.842371	13.9	78.3477	0.643575	13.9	61.7237	0.103494	13.9	91.2839	0.109812	13.9	89.2323	0.970068
13.92	76.22	0.153839	13.92	78.3956	0.770593	13.92	61.8158	0.819083	13.92	89.7053	0.271894	13.92	88.7649	0.860542
13.94	76.1614	0.293139	13.94	78.6098	0.429136	13.94	62.0943	0.691424	13.94	90.5525	0.145043	13.94	88.6944	0.803258
13.96	76.831	0.572713	13.96	78.9255	0.956985	13.96	62.6454	0.76864	13.96	90.2801	0.213319	13.96	88.7794	0.120716
13.98	77.5502	0.668753	13.98	79.067	0.81689	13.98	63.3702	0.369132	13.98	89.8813	0.109952	13.98	88.7094	0.967618
14	77.5656	0.303455	14	78.8508	0.171674	14	64.2142	0.516431	14	89.6222	0.550482	14	89.3002	0.568377
14.02	76.7556	0.808933	14.02	79.3287	0.0684245	14.02	64.416	0.236939	14.02	89.677	0.47865	14.02	89.4591	0.715406
14.04	76.6571	0.709879	14.04	79.8574	0.468778	14.04	65.3601	0.508437	14.04	89.0385	0.215134	14.04	89.1644	0.372763
14.06	75.9986	0.325294	14.06	79.0446	0.582975	14.06	65.4084	0.845666	14.06	88.5689	0.208239	14.06	89.4697	0.65431
14.08	76.3564	0.903281	14.08	78.3501	0.894876	14.08	65.1577	0.76502	14.08	88.3481	0.0268202	14.08	89.2073	0.838536
14.1	76.5143	0.224027	14.1	77.3672	0.89491	14.1	65.8024	0.784208	14.1	88.0991	0.409505	14.1	89.2682	0.450854
14.12	76.6969	0.488642	14.12	78.2101	0.286922	14.12	66.453	0.936757	14.12	89.1475	0.296028	14.12	89.0614	0.227427
14.14	77.1372	0.881889	14.14	78.5972	0.488188	14.14	66.6478	0.129663	14.14	88.1525	0.107423	14.14	89.1796	0.939834
14.16	76.9536	0.387863	14.16	79.3916	0.699503	14.16	66.3319	0.607626	14.16	88.2128	0.785488	14.16	88.5716	0.0901634
14.18	76.0172	0.908391	14.18	79.0163	0.573586	14.18	66.1406	0.241164	14.18	88.5469	0.662369	14.18	88.4168	0.0616532
14.2	76.3094	0.894385	14.2	78.1573	0.872553	14.2	66.3469	0.524031	14.2	88.9726	0.943338	14.2	89.7172	0.567834
14.22	76.2132	0.381626	14.22	78.1503	0.169659	14.22	66.6104	0.843275	14.22	89.06	0.580205	14.22	89.8895	0.106386
14.24	76.4027	0.553223	14.24	77.9157	0.954206	14.24	65.9399	0.142786	14.24	89.8046	0.0508787	14.24	90.0418	0.518075
14.26	76.3386	0.655286	14.26	78.3034	0.213938	14.26	66.1796	0.669225	14.26	89.8103	0.917202	14.26	90.2678	0.0438272
14.28	75.551	0.0904198	14.28	77.1109	0.364285	14.28	65.8809	0.453726	14.28	91.6246	0.819479	14.28	90.6961	0.724284
14.3	74.8235	0.775965	14.3	76.3972	0.0197962	14.3	65.822	0.0851338	14.3	92.7275	0.53605	14.3	90.9313	0.222105
14.32	75.4602	0.545376	14.32	76.8662	0.840959	14.32	65.3203	0.623117	14.32	93.6877	0.164049	14.32	91.6806	0.655625
14.34	75.7365	0.864288	14.34	76.455	0.882675	14.34	64.4963	0.0773522	14.34	94.1711	0.757045	14.34	92.4276	0.845278
14.36	75.9854	0.543049	14.36	76.7756	0.766367	14.36	63.3514	0.124416	14.36	95.0031	0.887792	14.36	92.4429	0.147134
14.38	75.84	0.605228	14.38	77.1599	0.63517	14.38	62.7008	0.947605	14.38	96.0083	0.0539512	14.38	92.6149	0.362654
14.4	75.6113	0.377009	14.4	76.8025	0.44553	14.4	63.4887	0.675235	14.4	96.4846	0.632223	14.4	92.8005	0.0723853
14.42	75.0389	0.152246	14.42	75.8932	0.151083	14.42	63.7717	0.900718	14.42	96.6037	0.870612	14.42	93.4939	0.568228
14.44	76.1895	0.774	14.44	76.0065	0.239333	14.44	63.4849	0.756574	14.44	96.7742	0.791538	14.44	93.959	0.104548
14.46	76.1577	0.77379	14.46	75.9816	0.598571	14.46	64.4231	0.923417	14.46	96.0944	0.737159	14.46	94.0067	0.537396
14.48	76.0799	0.34625	14.48	75.8133	0.601646	14.48	66.1525	0.686168	14.48	94.6998	0.565086	14.48	94.8918	0.491747
14.5	75.7704	0.842516	14.5	75.7227	0.953646	14.5	65.7692	0.901872	14.5	93.1498	0.658787	14.5	95.0705	0.191737
14.52	74.8842	0.83696	14.52	74.7942	0.144364	14.52	67.0824	0.15092	14.52	92.8027	0.561092	14.52	95.6517	0.45248
14.54	74.8055	0.715773	14.54	74.8072	0.166855	14.54	67.7733	0.626356	14.54	93.0173	0.250862	14.54	96.2079	0.86928
14.56	75.03	0.793964	14.56	74.4126	0.298722	14.56	67.8633	0.0970161	14.56	91.6256	0.0361649	14.56	96.9651	0.937551
14.58	74.8897	0.183825	14.58	73.8861	0.550882	14.58	68.2575	0.319075	14.58	90.1175	0.924567	14.58	97.0518	0.158543
14.6	74.7445	0.586183	14.6	74.2698	0.00345782	14.6	68.7507	0.0315654	14.6	89.7537	0.984413	14.6	96.9098	0.239571
14.62	73.568	0.549089	14.62	73.8922	0.280195	14.62	69.0634	0.111477	14.62	88.3248	0.212442	14.62	96.5906	0.863302
14.64	73.2731	0.551007	14.64	74.0362	0.952914	14.64	69.1635	0.149296	14.64	87.1823	0.71376	14.64	96.2327	0.100789
14.66	72.8454	0.163424	14.66	73.6534	0.163576	14.66	68.505	0.255676	14.66	86.8422	0.330083	14.66	95.4906	0.714701
14.68	71.7903	0.768407	14.68	73.2153	0.502885	14.68	68.345	0.595325	14.68	86.7356	0.12367	14.68	95.459	0.24094
14.7	71.8445	0.130987	14.7	72.2366	0.49683	14.7	69.2387	0.66013	14.7	86.8806	0.484704	14.7	95.6362	0.314695
14.72	70.3489	0.570548	14.72	74.0212	0.591392	14.72	70.3568	0.0854996	14.72	86.608	0.869604	14.72	95.1153	0.030984
14.74	69.6495	0.500254	14.74	73.8605	0.0567257	14.74	70.2328	0.0221203	14.74	86.4431	0.332865	14.74	95.0176	0.596226
14.76	69.2118	0.00957978	14.76	73.77	0.196879	14.76	70.3432	0.071028	14.76	87.9551	0.771071	14.76	94.5189	0.837743
14.78	67.8451	0.307559	14.78	73.3041	0.95718	14.78	70.178	0.119949	14.78	88.4621	0.564209	14.78	94.0079	0.0624399
14.8	67.6261	0.579956	14.8	73.1591	0.758472	14.8	70.2809	0.694409	14.8	88.9103	0.790729	14.8	93.9275	0.209151
14.82	67.5421	0.479994	14.82	74.8836	0.803851	14.82	70.6336	0.692822	14.82	88.6522	0.532912	14.82	94.0037	0.176928
14.84	67.6127	0.460254	14.84	75.68	0.156996	14.84	70.2425	0.661226	14.84	89.53	0.21533	14.84	94.0173	0.117324
14.86	67.7104	0.304114	14.86	76.8126	0.05046	14.86	69.0319	0.217708	14.86	90.3295	0.626625	14.86	93.1582	0.637592
14.88	68.2656	0.505982	14.88	76.8266	0.445838	14.88	67.7644	0.357667	14.88	92.2182	0.514511	14.88	92.7077	0.451408
14.9	69.7082	0.390401	14.9	76.9754	0.521039	14.9	68.0099	0.766851	14.9	92.6897	0.551678	14.9	92.0609	0.337311
14.92	70.1614	0.704343	14.92	77.5001	0.931875	14.92	67.2442	0.952925	14.92	93.6388	0.0372025	14.92	91.96	0.0421092
14.94	70.3487	0.852617	14.94	77.0589	0.0667568	14.94	67.636	0.611091	14.94	92.4692	0.105283	14.94	91.6298	0.566027
14.96	71.0296	0.184024	14.96	76.8015	0.423707	14.96	66.976	0.794908	14.96	92.112	0.740079	14.96	91.2174	0.408276
14.98	72.0026	0.712054	14.98	77.1635	0.848594	14.98	66.8136	0.964952	14.98	92.5432	0.651582	14.98	90.8018	0.326187
15	73.0861	0.54292	15	76.5592	0.617377	15	66.6508	0.379639	15	92.3157	0.173567	15	90.1726	0.0409093
15.02	74.1317	0.197557	15.02	76.3515	0.110884	15.02	66.0439	0.923448	15.02	92.7257	0.362514	15.02	89.2776	0.207489
15.04	75.3156	0.822758	15.04	75.8463	0.838665	15.04	66.0702	0.447845	15.04	92.9396	0.29828	15.04	88.6063	0.965462
15.06	75.9312	0.545202	15.06	75.2432	0.234765	15.06	66.2158	0.484671	15.06	91.8216	0.740034	15.06	88.0757	0.413584
15.08	76.7368	0.672534	15.08	74.2512	0.240754	15.08	65.7907	0.862891	15.08	90.8887	0.232918	15.08	87.6038	0.972391
15.1	76.7817	0.258101	15.1	74.1377	0.879919	15.1	64.7594	0.959558	15.1	90.7647	0.0484447	15.1	87.5879	0.408588
15.12	77.5203	0.732421	15.12	73.4072	0.482137	15.12	64.5863	0.0123921	15.12	91.0772	0.112159	15.12	86.6989	0.386499
15.14	78.5072	0.185401	15.14	72.1598	0.67793	15.14	64.5885	0.544854	15.14	89.5189	0.809539	15.14	86.7476	0.974069
15.16	77.8402	0.473642	15.16	71.6449	0.0700988	15.16	64.0679	0.0763246	15.16	88.6195	0.182393	15.16	86.5999	0.728998
15.18	77.7144	0.28254	15.18	70.8614	0.143089	15.18	63.3807	0.343493	15.18	87.8629	0.750059	15.18	86.8311	0.590162
15.2	77.2005	0.582309	15.2	70.0815	0.865772	15.2	63.5079	0.0936057	15.2	87.4351	0.553261	15.2	86.5234	0.319034
15.22	76.6361	0.184118	15.22	68.1298	0.188662	15.22	64.0251	0.999012	15.22	86.8585	0.0671939	15.22	85.6385	0.628152
15.24	77.2931	0.466308	15.24	69.1024	0.0857065	15.24	64.248	0.109	15.24	86.667	0.0897117	15.24	85.9765	0.991881
15.26	76.9779	0.170725	15.26	69.0102	0.350567	15.26	64.6632	0.404058	15.26	87.2503	0.866508	15.26	85.7996	0.0287982
15.28	76.7734	0.637104	15.28	68.5928	0.900482	15.28	65.8728	0.587955	15.28	87.5935	0.872844	15.28	85.6165	0.323596
15.3	76.5448	0.273683	15.3	70.0781	0.281103	15.3	67.7755	0.0300197	15.3	87.6914	0.108119	15.3	85.6949	0.522553
15.32	75.8817	0.0127276	15.32	70.7471	0.379093	15.32	67.476	0.714805	15.32	87.9357	0.41898	15.32	86.015	0.526876
15.34	76.5673	0.48813	15.34	70.8699	0.93173	15.34	67.2048	0.898646	15.34	88.34	0.943554	15.34	85.5002	0.624737
15.36	75.978	0.732385	15.36	70.5206	0.277393	15.36	68.3475	0.355993	15.36	88.1689	0.56028	15.36	85.2951	0.929547
15.38	74.8759	0.277278	15.38	70.1923	0.0494525	15.38	68.2388	0.287877	15.38	88.4803	0.916378	15.38	85.495	0.750462
15.4	75.1166	0.00457952	15.4	70.5986	0.0529067	15.4	69.1221	0.00541471	15.4	88.956	0.578499	15.4	85.3879	0.979907
15.42	75.0948	0.149786	15.42	70.9384	0.875914	15.42	69.8396	0.524417	15.42	87.9753	0.440363	15.42	85.5307	0.75723
15.44	75.9252	0.0808136	15.44	70.2413	0.159026	15.44	70.0113	0.552063	15.44	87.8908	0.619237	15.44	84.8329	0.0574465
15.46	75.428	0.0960697	15.46	70.4148	0.135851	15.46	69.3354	0.684543	15.46	88.129	0.633297	15.46	85.4348	0.708069
15.48	75.4202	0.591628	15.48	70.274	0.965161	15.48	70.1703	0.395833	15.48	88.1501	0.60153	15.48	85.5523	0.163676
15.5	75.2466	0.959357	15.5	71.0191	0.44854	15.5	71.462	0.308741	15.5	87.4058	0.586287	15.5	85.7591	0.445135
15.52	74.1385	0.131393	15.52	71.4847	0.52714	15.52	71.39	0.139871	15.52	87.962	0.655819	15.52	86.1519	0.890995
15.54	75.2475	0.0337766	15.54	72.2929	0.98302	15.54	71.5694	0.451547	15.54	86.0953	0.772567	15.54	86.5159	0.197811
15.56	75.4216	0.600518	15.56	73.1975	0.521213	15.56	70.8715	0.041816	15.56	87.1534	0.682121	15.56	85.7211	0.0266403
15.58	75.783	0.344183	15.58	72.6741	0.0738632	15.58	71.2998	0.558239	15.58	88.8444	0.82609	15.58	85.3081	0.2076
15.6	75.5627	0.803041	15.6	71.8097	0.0959618	15.6	71.0183	0.740503	15.6	89.7247	0.862091	15.6	85.1254	0.444667
15.62	76.2759	0.300523	15.62	72.8676	0.15604	15.62	71.5367	0.985324	15.62	91.355	0.429863	15.62	85.1762	0.320715
15.64	76.8644	0.401955	15.64	73.1295	0.424499	15.64	70.8959	0.960267	15.64	92.3665	0.691072	15.64	85.2357	0.788069
15.66	77.5672	0.694489	15.66	73.1	0.601206	15.66	70.3262	0.274703	15.66	92.1311	0.785626	15.66	85.8292	0.626168
15.68	78.4933	0.39194	15.68	72.562	0.0875016	15.68	69.925	0.558228	15.68	93.185	0.299803	15.68	86.8072	0.601588
15.7	78.1996	0.186399	15.7	72.7416	0.144318	15.7	70.1048	0.911887	15.7	92.8337	0.688447	15.7	86.807	0.118791
15.72	78.7218	0.746673	15.72	72.1624	0.481654	15.72	69.5073	0.20161	15.72	93.0187	0.15741	15.72	86.9969	0.460681
15.74	77.9007	0.583096	15.74	71.188	0.234377	15.74	68.8782	0.275798	15.74	93.3684	0.39883	15.74	87.1872	0.432571
15.76	77.2731	0.3027	15.76	71.852	0.450665	15.76	67.3702	0.505045	15.76	92.5576	0.284916	15.76	86.8528	0.114834
15.78	78.6144	0.192056	15.78	71.1742	0.0492109	15.78	67.2768	0.47633	15.78	92.2894	0.200021	15.78	87.083	0.337402
15.8	79.3318	0.0948271	15.8	71.3761	0.0418429	15.8	68.2441	0.899816	15.8	93.3923	0.799482	15.8	87.0219	0.45624
15.82	80.6949	0.0581661	15.82	71.6111	0.0705763	15.82	68.2995	0.894854	15.82	93.8758	0.482943	15.82	86.9159	0.410301
15.84	81.1188	0.917795	15.84	73.4792	0.0281	15.84	68.4484	0.271284	15.84	93.6794	0.777815	15.84	86.7819	0.125715
15.86	79.9976	0.690258	15.86	73.6036	0.0783407	15.86	68.7655	0.349171	15.86	94.3242	0.164589	15.86	86.6712	0.819231
15.88	80.266	0.59768	15.88	72.8367	0.994199	15.88	68.5161	0.839367	15.88	93.841	0.806473	15.88	87.1012	0.179248
15.9	79.7241	0.234726	15.9	72.702	0.0563632	15.9	68.1656	0.66797	15.9	93.9167	0.593243	15.9	86.9236	0.729963
15.92	79.137	0.0529366	15.92	71.715	0.857104	15.92	67.3031	0.147249	15.92	93.5518	0.309339	15.92	87.0425	0.364903
15.94	78.6027	0.537917	15.94	71.5844	0.0346078	15.94	67.0242	0.402718	15.94	93.7401	0.88742	15.94	87.1092	0.288736
15.96	78.2168	0.319916	15.96	71.2361	0.0321361	15.96	66.1214	0.622363	15.96	93.1534	0.220736	15.96	86.5623	0.400352
15.98	77.9622	0.0255033	15.98	71.4679	0.0328334	15.98	65.7241	0.0164864	15.98	92.3976	0.0775431	15.98	86.2132	0.955929
16	77.349	0.694623	16	71.6663	0.851444	16	65.4315	0.230299	16	91.9513	0.670042	16	86.1015	0.901845
16.02	75.5409	0.0241913	16.02	71.1119	0.610941	16.02	65.3555	0.108695	16.02	91.673	0.315714	16.02	86.5996	0.39465
16.04	73.8774	0.424809	16.04	71.8018	0.686787	16.04	65.7504	0.350815	16.04	90.4959	0.911379	16.04	86.5772	0.320282
16.06	72.6023	0.842115	16.06	71.9666	0.651842	16.06	64.7784	0.969253	16.06	90.7105	0.387479	16.06	86.3705	0.374249
16.08	71.3556	0.216138	16.08	72.4377	0.642176	16.08	65.228	0.355795	16.08	91.139	0.286654	16.08	86.8234	0.184603
16.1	70.4098	0.805792	16.1	72.2985	0.472945	16.1	64.976	0.903789	16.1	90.8025	0.483238	16.1	87.0365	0.153068
16.12	68.7659	0.570608	16.12	70.9471	0.367229	16.12	64.7594	0.103441	16.12	91.0958	0.81942	16.12	86.0944	0.990584
16.14	69.1265	0.601682	16.14	71.136	0.730281	16.14	64.5448	0.705271	16.14	90.9839	0.605213	16.14	86.0015	0.357765
16.16	68.5697	0.0664951	16.16	70.0726	0.399971	16.16	64.5497	0.376022	16.16	91.731	0.474592	16.16	86.1145	0.205595
16.18	69.2408	0.152359	16.18	69.0276	0.954416	16.18	64.557	0.752148	16.18	92.5968	0.93615	16.18	85.8791	0.97087
16.2	69.3643	0.666587	16.2	70.2008	0.0509294	16.2	64.3511	0.948321	16.2	92.4977	0.831958	16.2	85.9057	0.982118
16.22	70.6399	0.113401	16.22	71.1568	0.819957	16.22	64.737	0.331255	16.22	92.2059	0.684665	16.22	86.6819	0.274692
16.24	70.5179	0.90778	16.24	70.3434	0.225093	16.24	64.4237	0.71375	16.24	92.7024	0.406027	16.24	86.9896	0.120842
16.26	70.8153	0.830433	16.26	69.5767	0.981216	16.26	65.1846	0.31097	16.26	92.7586	0.0795144	16.26	86.6718	0.609098
16.28	71.2661	0.140006	16.28	68.9386	0.843073	16.28	66.1592	0.0956275	16.28	92.6915	0.679705	16.28	86.7573	0.087816
16.3	71.5549	0.882483	16.3	68.6265	0.710718	16.3	66.5614	0.922951	16.3	92.1177	0.166104	16.3	86.8839	0.350996
16.32	72.9018	0.876889	16.32	68.3254	0.911906	16.32	66.2953	0.167407	16.32	92.001	0.0152404	16.32	86.8977	0.795237
16.34	72.3667	0.106388	16.34	69.1767	0.226158	16.34	66.843	0.325844	16.34	91.782	0.454872	16.34	86.4845	0.229232
16.36	73.0683	0.854703	16.36	69.5638	0.431769	16.36	67.3387	0.35138	16.36	90.9067	0.653725	16.36	87.4756	0.113235
16.38	74.7074	0.352448	16.38	69.6396	0.889852	16.38	68.383	0.864108	16.38	92.1207	0.647672	16.38	86.9058	0.301497
16.4	75.7254	0.0460584	16.4	69.3534	0.814586	16.4	69.1393	0.501681	16.4	92.1497	0.0750448	16.4	87.1724	0.922508
16.42	75.8477	0.798756	16.42	70.0641	0.358592	16.42	69.2529	0.608305	16.42	92.2718	0.988137	16.42	87.2542	0.833983
16.44	76.3919	0.30747	16.44	69.8554	0.285334	16.44	69.3453	0.890741	16.44	92.309	0.824646	16.44	87.1083	0.372378
16.46	76.9783	0.493857	16.46	70.0194	0.411057	16.46	69.5959	0.299875	16.46	91.677	0.40048	16.46	87.6691	0.831559
16.48	77.1985	0.497055	16.48	69.8748	0.462575	16.48	69.355	0.633348	16.48	91.9709	0.874785	16.48	87.2921	0.567655
16.5	77.4317	0.0201195	16.5	70.4326	0.849615	16.5	69.3439	0.327936	16.5	92.8148	0.531347	16.5	88.253	0.923278
16.52	78.2146	0.936743	16.52	71.0733	0.702403	16.52	69.8902	0.808668	16.52	92.3922	0.318159	16.52	87.762	0.294123
16.54	77.895	0.283526	16.54	71.588	0.679421	16.54	69.46	0.663908	16.54	93.3892	0.600249	16.54	87.9853	0.734273
16.56	78.2562	0.0253271	16.56	72.5321	0.370662	16.56	69.516	0.806117	16.56	93.8918	0.26773	16.56	87.5765	0.877214
16.58	78.3272	0.105053	16.58	73.1876	0.908222	16.58	70.4884	0.365541	16.58	93.1922	0.533205	16.58	88.3014	0.463941
16.6	77.8611	0.0535921	16.6	73.1847	0.412331	16.6	71.031	0.650205	16.6	94.1569	0.636619	16.6	88.4257	0.234785
16.62	76.8715	0.535846	16.62	72.9499	0.499383	16.62	72.2987	0.00231178	16.62	94.466	0.122515	16.62	89.0519	0.788749
16.64	76.7979	0.474672	16.64	72.7606	0.00260313	16.64	72.9912	0.0107247	16.64	93.9171	0.805581	16.64	89.4195	0.823831
16.66	76.5748	0.303767	16.66	73.5706	0.210041	16.66	73.1886	0.60512	16.66	95.5215	0.581138	16.66	89.5319	0.90027
16.68	75.6796	0.177171	16.68	73.0312	0.229754	16.68	73.2859	0.0829001	16.68	95.799	0.304151	16.68	89.6751	0.0848841
16.7	76.3311	0.0344367	16.7	71.8718	0.67928	16.7	73.4198	0.447326	16.7	95.5112	0.959912	16.7	89.5812	0.545428
16.72	75.8346	0.932496	16.72	72.0843	0.831977	16.72	73.0915	0.373996	16.72	96.6696	0.604794	16.72	89.5986	0.16757
16.74	77.5599	0.642201	16.74	72.3258	0.544088	16.74	72.4417	0.547614	16.74	97.5009	0.392141	16.74	89.8102	0.0901834
16.76	78.0073	0.900426	16.76	72.1404	0.661197	16.76	73.0474	0.41317	16.76	97.3943	0.761886	16.76	90.787	0.981985
16.78	78.2287	0.618951	16.78	71.9871	0.819301	16.78	73.8174	0.419528	16.78	97.6778	0.84921	16.78	90.9891	0.248346
16.8	78.2049	0.0839113	16.8	73.0545	0.371206	16.8	74.9004	0.78048	16.8	96.8167	0.260988	16.8	91.5946	0.871451
16.82	77.7654	0.872425	16.82	73.2125	0.563555	16.82	75.3915	0.546144	16.82	97.3676	0.491813	16.82	92.043	0.251759
16.84	77.5002	0.360554	16.84	73.2859	0.851491	16.84	76.3032	0.864425	16.84	98.0943	0.0990035	16.84	91.9765	0.0747677
16.86	76.8733	0.447923	16.86	72.5556	0.406707	16.86	77.1564	0.980316	16.86	99.0213	0.424025	16.86	91.9501	0.384419
16.88	77.5542	0.788483	16.88	72.5056	0.573925	16.88	77.0755	0.942256	16.88	99.1037	0.770158	16.88	92.3308	0.00424664
16.9	78.6903	0.99247	16.9	73.7982	0.299308	16.9	76.9655	0.97901	16.9	100.498	0.673335	16.9	92.2887	0.924139
16.92	78.1323	0.327308	16.92	75.0331	0.126423	16.92	76.56	0.160331	16.92	101.036	0.302189	16.92	92.8452	0.90603
16.94	77.7043	0.866028	16.94	75.8627	0.165825	16.94	75.943	0.473442	16.94	101.698	0.392323	16.94	92.683	0.774124
16.96	78.2825	0.765218	16.96	75.352	0.40961	16.96	75.2784	0.731952	16.96	102.737	0.210168	16.96	93.3833	0.245581
16.98	78.5299	0.984519	16.98	75.9098	0.885588	16.98	74.3197	0.123238	16.98	102.129	0.559133	16.98	93.6863	0.351641
17	78.5558	0.120551	17	76.0089	0.0599762	17	74.8264	0.329005	17	101.654	0.660202	17	94.0772	0.276019
17.02	78.8775	0.403465	17.02	76.9168	0.193326	17.02	73.9256	0.460585	17.02	102.993	0.280994	17.02	94.4417	0.587825
17.04	79.5379	0.212294	17.04	76.4182	0.611928	17.04	74.4506	0.534498	17.04	103.137	0.83191	17.04	94.3944	0.195768
17.06	79.2618	0.273897	17.06	77.2218	0.811729	17.06	75.185	0.727904	17.06	103.219	0.715404	17.06	94.5124	0.313349
17.08	78.8622	0.707743	17.08	77.2743	0.687171	17.08	74.5669	0.140874	17.08	104.394	0.926041	17.08	94.5518	0.952841
17.1	80.0694	0.203293	17.1	77.006	0.0557738	17.1	74.6247	0.691817	17.1	104.702	0.396627	17.1	94.7266	0.0959771
17.12	80.5447	0.854949	17.12	76.2603	0.00372326	17.12	74.6316	0.566349	17.12	105.164	0.236062	17.12	94.8438	0.586499
17.14	80.9423	0.651808	17.14	75.8681	0.428195	17.14	73.5864	0.871151	17.14	105.953	0.43793	17.14	96.0348	0.336987
17.16	81.9662	0.33192	17.16	75.278	0.0475898	17.16	73.9407	0.499349	17.16	106.483	0.0372571	17.16	96.5161	0.487316
17.18	83.3763	0.0324899	17.18	75.4709	0.755492	17.18	74.9578	0.961349	17.18	107.325	0.570744	17.18	96.6864	0.621061
17.2	82.4561	0.275183	17.2	74.9073	0.329837	17.2	74.7341	0.52774	17.2	108.506	0.330075	17.2	96.9756	0.829697
17.22	81.7923	0.792034	17.22	75.1061	0.998804	17.22	74.4411	0.0413229	17.22	108.934	0.251675	17.22	97.7077	0.717965
17.24	82.3699	0.558939	17.24	74.9433	0.562135	17.24	73.7063	0.927351	17.24	108.881	0.792164	17.24	97.9755	0.671321
17.26	82.8219	0.914445	17.26	74.8025	0.396432	17.26	73.511	0.991926	17.26	109.787	0.392002	17.26	97.9704	0.26868
17.28	82.5661	0.938451	17.28	73.1172	0.633283	17.28	72.9886	0.766224	17.28	109.952	0.338383	17.28	98.0291	0.281882
17.3	83.2721	0.550731	17.3	73.0816	0.94355	17.3	73.2557	0.676327	17.3	111.546	0.681617	17.3	98.5182	0.557187
17.32	83.4958	0.560537	17.32	73.6143	0.454428	17.32	72.1031	0.663213	17.32	113.192	0.599567	17.32	99.3295	0.924547
17.34	84.9552	0.0900335	17.34	73.1081	0.523306	17.34	73.0956	0.381534	17.34	114.245	0.511821	17.34	99.6945	0.699911
17.36	84.8229	0.594435	17.36	74.0071	0.756621	17.36	74.0239	0.731058	17.36	113.863	0.20997	17.36	100.38	0.388028
17.38	84.7275	0.485675	17.38	73.6774	0.748444	17.38	73.9498	0.57435	17.38	114.506	0.443236	17.38	100.877	0.903213
17.4	84.8816	0.0461507	17.4	75.2907	0.816876	17.4	74.1151	0.0353029	17.4	115.92	0.0615529	17.4	102.716	0.188301
17.42	85.0642	0.807927	17.42	75.9858	0.995989	17.42	73.6592	0.954447	17.42	116.891	0.163773	17.42	103.344	0.157426
17.44	84.7398	0.974367	17.44	75.9597	0.400112	17.44	74.0372	0.09057	17.44	118.359	0.89098	17.44	103.712	0.391248
17.46	84.8994	0.403494	17.46	76.1527	0.101767	17.46	73.4851	0.323059	17.46	120.201	0.0482147	17.46	104.999	0.903654
17.48	85.8592	0.576778	17.48	77.9962	0.426831	17.48	73.3184	0.773064	17.48	120.759	0.23998	17.48	105.663	0.628267
17.5	85.3492	0.984974	17.5	79.3516	0.688408	17.5	73.2422	0.355813	17.5	121.838	0.458823	17.5	106.34	0.388437
17.52	85.6772	0.750859	17.52	79.3468	0.568256	17.52	72.6876	0.398727	17.52	123.077	0.742661	17.52	106.274	0.680694
17.54	86.1151	0.111123	17.54	79.8344	0.934167	17.54	72.1553	0.959948	17.54	123.888	0.951169	17.54	107.202	0.529422
17.56	86.3361	0.189237	17.56	80.5693	0.423069	17.56	71.8487	0.170604	17.56	124.663	0.3901	17.56	107.798	0.597528
17.58	87.1279	0.962216	17.58	81.3753	0.506707	17.58	72.2391	0.322724	17.58	124.065	0.19177	17.58	109.127	0.311191
17.6	87.2782	0.735232	17.6	82.3436	0.522122	17.6	73.2036	0.357176	17.6	124.627	0.555067	17.6	110.278	0.269388
17.62	88.0835	0.055734	17.62	82.1013	0.228202	17.62	72.6599	0.504257	17.62	125.694	0.875724	17.62	111.761	0.917341
17.64	88.454	0.571444	17.64	82.4449	0.802741	17.64	73.4434	0.40803	17.64	125.575	0.349829	17.64	112.131	0.650259
17.66	88.7841	0.570052	17.66	83.4012	0.342027	17.66	73.2153	0.0661757	17.66	126.103	0.72332	17.66	112.991	0.512238
17.68	89.492	0.948114	17.68	83.5563	0.515025	17.68	72.5103	0.454307	17.68	126.617	0.615979	17.68	115.307	0.417074
17.7	90.681	0.349284	17.7	82.0951	0.626299	17.7	72.9841	0.392812	17.7	128.008	0.910618	17.7	116.566	0.951732
17.72	91.7818	0.911563	17.72	81.6449	0.809533	17.72	72.32	0.686945	17.72	128.888	0.948033	17.72	117.475	0.41046
17.74	92.7277	0.635479	17.74	82.1521	0.0827643	17.74	72.0059	0.911822	17.74	130.674	0.0703559	17.74	119.168	0.536608
17.76	93.2737	0.129395	17.76	83.0141	0.141837	17.76	73.4962	0.343402	17.76	132.023	0.724794	17.76	121.326	0.527313
17.78	93.3904	0.64605	17.78	83.5272	0.683434	17.78	73.3471	0.866514	17.78	132.586	0.535532	17.78	122.813	0.665466
17.8	92.7839	0.904952	17.8	83.6345	0.59501	17.8	73.2106	0.526186	17.8	132.543	0.421738	17.8	124.392	0.313422
17.82	93.1038	0.935733	17.82	83.7167	0.540041	17.82	74.1798	0.862969	17.82	132.33	0.425774	17.82	126.101	0.542658
17.84	93.32	0.355368	17.84	83.1686	0.0016653	17.84	74.6967	0.362479	17.84	133.931	0.682537	17.84	128.844	0.94865
17.86	92.6381	0.638024	17.86	83.6574	0.897122	17.86	74.5485	0.326653	17.86	135.838	0.403267	17.86	131.701	0.710502
17.88	92.412	0.361627	17.88	83.4916	0.361015	17.88	74.9431	0.939223	17.88	137.296	0.8931	17.88	133.854	0.0389333
17.9	94.1919	0.877683	17.9	84.5483	0.429914	17.9	75.6843	0.777175	17.9	138.855	0.864647	17.9	136.857	0.900647
17.92	95.1192	0.991147	17.92	85.0242	0.969194	17.92	76.1735	0.499508	17.92	139.595	0.53612	17.92	139.852	0.569735
17.94	95.9735	0.276977	17.94	85.6948	0.956487	17.94	77.9733	0.11238	17.94	140.073	0.449422	17.94	142.028	0.795751
17.96	95.5767	0.696365	17.96	85.5474	0.739263	17.96	77.5722	0.850683	17.96	140.737	0.94096	17.96	145.326	0.0631161
17.98	95.565	0.588525	17.98	86.345	0.761073	17.98	77.5787	0.0985964	17.98	142.713	0.65727	17.98	149.043	0.491976
18	96.7958	0.172515	18	87.2934	0.708719	18	77.2163	0.989393	18	142.874	0.890584	18	153.143	0.4056
18.02	96.7991	0.817129	18.02	88.5758	0.461601	18.02	76.8426	0.809217	18.02	144.455	0.0674193	18.02	157.182	0.765192
18.04	95.87	0.486848	18.04	88.4629	0.481631	18.04	77.4386	0.990192	18.04	145.177	0.0363954	18.04	160.602	0.706355
18.06	96.2706	0.0342034	18.06	89.1443	0.8065	18.06	76.9512	0.5337	18.06	145.362	0.0470487	18.06	164.498	0.437419
18.08	96.6138	0.179539	18.08	89.5182	0.819292	18.08	76.7918	0.45369	18.08	145.804	0.924946	18.08	168.746	0.0570417
18.1	96.8614	0.741342	18.1	89.2553	0.238264	18.1	75.8022	0.218684	18.1	147.621	0.199754	18.1	173.343	0.467387
18.12	98.1588	0.0518839	18.12	90.4563	0.179725	18.12	76.7736	0.164997	18.12	148.641	0.208972	18.12	177.317	0.591937
18.14	99.8946	0.40806	18.14	92.1503	0.895645	18.14	76.9113	0.469456	18.14	149.435	0.322809	18.14	181.458	0.403571
18.16	100.99	0.0373754	18.16	93.4861	0.235464	18.16	77.5061	0.992227	18.16	150.485	0.829787	18.16	186.564	0.908397
18.18	102.31	0.728517	18.18	95.0395	0.672778	18.18	77.6762	0.83289	18.18	151.341	0.665357	18.18	192.258	0.58128
18.2	102.957	0.90363	18.2	95.8985	0.531132	18.2	78.1017	0.0767855	18.2	151.723	0.85477	18.2	197.605	0.640686
18.22	102.915	0.195718	18.22	95.8133	0.174792	18.22	77.443	0.172635	18.22	154.178	0.0295716	18.22	203.177	0.177289
18.24	103.713	0.295238	18.24	96.9685	0.624222	18.24	77.5733	0.506729	18.24	154.979	0.975869	18.24	208.353	0.921863
18.26	104.641	0.417424	18.26	97.9505	0.137874	18.26	78.3863	0.806025	18.26	157.283	0.803616	18.26	214.267	0.512667
18.28	105.492	0.021762	18.28	99.3213	0.986205	18.28	78.3802	0.551218	18.28	158.959	0.580281	18.28	220.766	0.268683
18.3	107.385	0.917457	18.3	100.512	0.975357	18.3	79.1502	0.305614	18.3	161.101	0.0687781	18.3	226.912	0.353127
18.32	108.779	0.224578	18.32	102.964	0.309341	18.32	78.8359	0.272449	18.32	163.977	0.381083	18.32	233.453	0.337659
18.34	110.609	0.683777	18.34	106.214	0.468027	18.34	79.9126	0.637664	18.34	168.175	0.472499	18.34	239.507	0.189991
18.36	112.026	0.0121011	18.36	108.331	0.555202	18.36	81.1467	0.317305	18.36	170.786	0.547325	18.36	245.146	0.575806
18.38	112.55	0.107696	18.38	110.872	0.271809	18.38	81.1512	0.418664	18.38	175.033	0.587826	18.38	250.449	0.451404
18.4	114.927	0.0942729	18.4	114.518	0.690303	18.4	81.6691	0.191991	18.4	178.259	0.772181	18.4	255.256	0.174223
18.42	118.289	0.589787	18.42	116.959	0.89382	18.42	82.3438	0.95354	18.42	180.914	0.486721	18.42	260.03	0.462407
18.44	120.3	0.319329	18.44	119.561	0.389778	18.44	82.7244	0.431042	18.44	187.374	0.0133156	18.44	264.017	0.238756
18.46	123.257	0.0295207	18.46	122.315	0.348671	18.46	82.994	0.888122	18.46	190.677	0.0159174	18.46	268.025	0.299301
18.48	128.365	0.107887	18.48	124.576	0.293735	18.48	85.2713	0.858213	18.48	194.808	0.229866	18.48	271.141	0.51678
18.5	133.138	0.929968	18.5	127.271	0.890092	18.5	86.7455	0.178819	18.5	197.777	0.904976	18.5	273.805	0.287277
18.52	138.189	0.289856	18.52	130.921	0.341217	18.52	88.5651	0.899618	18.52	201.683	0.102735	18.52	276.947	0.937377
18.54	143.182	0.976542	18.54	132.072	0.520578	18.54	89.714	0.820955	18.54	206.393	0.0483972	18.54	280.117	0.496989
18.56	147.373	0.412163	18.56	136.064	0.935142	18.56	90.451	0.415621	18.56	210.137	0.715371	18.56	282.127	0.446418
18.58	153.438	0.369605	18.58	140.789	0.845082	18.58	92.5444	0.320312	18.58	215.36	0.550255	18.58	283.656	0.624639
18.6	159.998	0.977295	18.6	144.623	0.382934	18.6	93.2408	0.0959413	18.6	219.447	0.152992	18.6	283.927	0.739806
18.62	165.878	0.919427	18.62	150.062	0.719256	18.62	93.9925	0.145224	18.62	224.434	0.98452	18.62	283.053	0.515814
18.64	171.702	0.324844	18.64	153.922	0.587823	18.64	94.7871	0.767069	18.64	225.446	0.247013	18.64	282.543	0.375135
18.66	177.487	0.644509	18.66	160.039	0.586004	18.66	94.6357	0.515439	18.66	231.978	0.778964	18.66	282.693	0.14784
18.68	187.004	0.0566267	18.68	165.1	0.0986047	18.68	95.4802	0.470358	18.68	237.415	0.00697864	18.68	281.706	0.713268
18.7	197.467	0.984427	18.7	170.473	0.451136	18.7	96.3396	0.855469	18.7	244.404	0.752554	18.7	279.711	0.324977
18.72	210.3	0.00636407	18.72	176.223	0.205448	18.72	99.734	0.604034	18.72	250.58	0.580958	18.72	277.212	0.321218
18.74	225.445	0.053597	18.74	182.235	0.857202	18.74	101.262	0.220742	18.74	257.756	0.818183	18.74	274.804	0.374723
18.76	239.993	0.419109	18.76	187.466	0.234018	18.76	102.702	0.424222	18.76	263.092	0.453633	18.76	272.273	0.462068
18.78	257.619	0.685574	18.78	193.069	0.347212	18.78	104.717	0.447927	18.78	267.769	0.294697	18.78	268.196	0.392827
18.8	275.664	0.493992	18.8	198.666	0.592426	18.8	107.889	0.156506	18.8	271.176	0.0190845	18.8	263.66	0.571012
18.82	293.869	0.220738	18.82	204.88	0.139785	18.82	109.13	0.477121	18.82	276.409	0.0239642	18.82	259.675	0.830679
18.84	315.833	0.759022	18.84	211.679	0.0322667	18.84	111.952	0.987593	18.84	280.487	0.850508	18.84	254.713	0.869846
18.86	337.284	0.38911	18.86	216.866	0.516041	18.86	114.058	0.457389	18.86	286.989	0.534838	18.86	249.009	0.640234
18.88	359.026	0.719032	18.88	222.832	0.213012	18.88	116.464	0.327559	18.88	291.665	0.985849	18.88	242.853	0.816972
18.9	381.611	0.613872	18.9	228.563	0.409892	18.9	119.72	0.143533	18.9	296.847	0.134154	18.9	238.23	0.482617
18.92	403.796	0.614021	18.92	234.417	0.0100038	18.92	122.681	0.0731483	18.92	303.674	0.601406	18.92	231.76	0.0230131
18.94	424.935	0.423704	18.94	238.865	0.225985	18.94	126.061	0.0690457	18.94	309.482	0.264187	18.94	225.771	0.0569286
18.96	442.521	0.854956	18.96	243.441	0.683721	18.96	130.157	0.731277	18.96	313.885	0.0880959	18.96	221.152	0.306297
18.98	459.399	0.399507	18.98	246.641	0.875633	18.98	134.102	0.0674317	18.98	319.793	0.317711	18.98	215.581	0.631846
19	473.999	0.97646	19	247.456	0.984412	19	137.783	0.796047	19	324.484	0.0536764	19	208.361	0.874902
19.02	484.827	0.930801	19.02	247.71	0.112051	19.02	142.257	0.0102116	19.02	327.566	0.17502	19.02	201.934	0.751078
19.04	489.859	0.0731219	19.04	246.366	0.858771	19.04	146.02	0.0270882	19.04	331.917	0.0219876	19.04	195.678	0.64268
19.06	492.149	0.789291	19.06	244.746	0.137894	19.06	152.073	0.330343	19.06	333.766	0.637536	19.06	189.692	0.873597
19.08	492.301	0.928251	19.08	241.445	0.358439	19.08	157.626	0.0131727	19.08	337.688	0.015041	19.08	183.078	0.254663
19.1	485.49	0.143191	19.1	238.882	0.836908	19.1	162.784	0.480875	19.1	340.35	0.101306	19.1	177.564	0.214389
19.12	478.009	0.118537	19.12	236.215	0.683033	19.12	167.854	0.287162	19.12	345.641	0.116924	19.12	172.446	0.412213
19.14	465.17	0.311102	19.14	231.247	0.192981	19.14	171.581	0.778876	19.14	350.553	0.902998	19.14	167.653	0.753581
19.16	448.853	0.620067	19.16	229.542	0.0782806	19.16	175.945	0.46218	19.16	352.486	0.206939	19.16	163.959	0.322825
19.18	430.473	0.461631	19.18	223.191	0.813342	19.18	178.145	0.133548	19.18	355.939	0.266069	19.18	159.707	0.777464
19.2	410.676	0.348232	19.2	219.016	0.365379	19.2	179.368	0.495222	19.2	356.236	0.875451	19.2	155.566	0.681004
19.22	388.536	0.477913	19.22	214.555	0.10619	19.22	180.444	0.143734	19.22	356.997	0.135624	19.22	152.169	0.746566
19.24	364.883	0.80185	19.24	208.708	0.716737	19.24	180.188	0.0324411	19.24	358.148	0.368228	19.24	148.767	0.310289
19.26	340.992	0.0871029	19.26	203.089	0.99074	19.26	180.615	0.864752	19.26	362.232	0.159016	19.26	144.905	0.989983
19.28	319.705	0.732112	19.28	196.451	0.295925	19.28	180.021	0.589785	19.28	359.956	0.0289032	19.28	141.537	0.235071
19.3	298.261	0.238739	19.3	189.864	0.857959	19.3	179.414	0.488893	19.3	359.801	0.166918	19.3	138.697	0.277643
19.32	277.83	0.444867	19.32	184.612	0.855063	19.32	178.755	0.867317	19.32	357.274	0.188363	19.32	135.777	0.758324
19.34	258.954	0.115122	19.34	179.486	0.536781	19.34	178.12	0.660504	19.34	354.047	0.216849	19.34	133.075	0.91491
19.36	241.014	0.493198	19.36	174.739	0.772285	19.36	175.95	0.44367	19.36	349.516	0.218657	19.36	130.608	0.948792
19.38	225.272	0.412029	19.38	169.943	0.622804	19.38	174.254	0.0824666	19.38	345.536	0.51125	19.38	128.934	0.630703
19.4	211.225	0.183881	19.4	164.521	0.835002	19.4	171.921	0.21655	19.4	342.126	0.77471	19.4	128.033	0.00924203
19.42	198.76	0.53002	19.42	158.926	0.138958	19.42	168.261	0.410793	19.42	338.139	0.654745	19.42	126.77	0.383616
19.44	189.245	0.221024	19.44	155.061	0.225379	19.44	164.286	0.305351	19.44	332.775	0.413903	19.44	124.55	0.733665
19.46	180.878	0.843038	19.46	151.71	0.997844	19.46	159.943	0.0637333	19.46	328.601	0.680263	19.46	123.197	0.354777
19.48	174.845	0.0137176	19.48	149.584	0.652772	19.48	155.622	0.568144	19.48	321.622	0.990969	19.48	122.05	0.638059
19.5	170.322	0.439702	19.5	148.057	0.251714	19.5	151.862	0.189403	19.5	315.063	0.460428	19.5	120.683	0.197025
19.52	166.175	0.610682	19.52	145.125	0.925776	19.52	147.344	0.957764	19.52	310.589	0.878867	19.52	119.639	0.635045
19.54	161.898	0.977994	19.54	141.622	0.492079	19.54	143.34	0.164713	19.54	302.906	0.198275	19.54	118.761	0.100032
19.56	158.48	0.677632	19.56	139.658	0.994869	19.56	139.428	0.388571	19.56	295.683	0.18401	19.56	116.951	0.490804
19.58	155.583	0.564221	19.58	135.494	0.674707	19.58	135.616	0.558188	19.58	289.101	0.82863	19.58	116.071	0.295447
19.6	151.644	0.989924	19.6	131.972	0.16598	19.6	130.796	0.0169067	19.6	284.004	0.645506	19.6	114.966	0.879113
19.62	148.909	0.686519	19.62	129.735	0.362664	19.62	127.399	0.495789	19.62	277.21	0.073475	19.62	114.666	0.23552
19.64	144.973	0.301473	19.64	126.69	0.893528	19.64	123.644	0.761066	19.64	270.858	0.409362	19.64	114.53	0.168804
19.66	141.762	0.535285	19.66	124.807	0.594358	19.66	122.413	0.0749048	19.66	265.861	0.616042	19.66	113.601	0.0473258
19.68	140.11	0.599132	19.68	121.306	0.92059	19.68	118.909	0.772858	19.68	262.182	0.246865	19.68	112.151	0.497795
19.7	136.935	0.250238	19.7	120.169	0.0138346	19.7	117.676	0.239934	19.7	258.789	0.600546	19.7	111.454	0.709404
19.72	135.463	0.664125	19.72	117.963	0.0424269	19.72	115.681	0.357371	19.72	256.408	0.307347	19.72	109.994	0.898949
19.74	132.697	0.606427	19.74	116.103	0.240314	19.74	115.452	0.524456	19.74	251.444	0.679387	19.74	109.7	0.52692
19.76	131.452	0.799638	19.76	114.248	0.194743	19.76	114.08	0.463893	19.76	246.386	0.51896	19.76	109.111	0.194941
19.78	130.988	0.0519956	19.78	111.895	0.402931	19.78	112.098	0.204482	19.78	242.544	0.160925	19.78	108.412	0.885418
19.8	129.916	0.188567	19.8	111.472	0.20051	19.8	111.022	0.950554	19.8	237.031	0.647372	19.8	107.636	0.266806
19.82	128.887	0.378304	19.82	110.335	0.553534	19.82	109.133	0.507651	19.82	234.083	0.944345	19.82	107.142	0.675503
19.84	127.209	0.69493	19.84	107.764	0.845117	19.84	107.568	0.998976	19.84	228.73	0.398436	19.84	106.393	0.985889
19.86	124.101	0.0973025	19.86	105.548	0.945974	19.86	107.081	0.786067	19.86	224.012	0.0281179	19.86	105.703	0.0755942
19.88	122.849	0.918456	19.88	104.565	0.218738	19.88	105.909	0.275852	19.88	217.376	0.525887	19.88	105.002	0.119454
19.9	121.916	0.553209	19.9	103.289	0.479166	19.9	105.232	0.941825	19.9	213.895	0.0148644	19.9	104.016	0.35987
19.92	120.038	0.0703787	19.92	101.906	0.927511	19.92	106.215	0.38258	19.92	209.833	0.109746	19.92	102.913	0.293246
19.94	119.241	0.0559991	19.94	99.8811	0.865527	19.94	106.826	0.304729	19.94	205.031	0.51275	19.94	102.235	0.439355
19.96	117.934	0.793172	19.96	98.3786	0.75656	19.96	107.101	0.733853	19.96	200.376	0.459761	19.96	101.663	0.346634
19.98	116.936	0.138364	19.98	95.2586	0.138147	19.98	106.002	0.176615	19.98	196.486	0.995815	19.98	100.321	0.0881355
20	116.432	0.258121	20	94.004	0.826866	20	105.291	0.447683	20	191.579	0.481943	20	98.9574	0.038847
20.02	115.435	0.507479	20.02	93.0681	0.893503	20.02	103.002	0.360539	20.02	185.51	0.356767	20.02	98.6572	0.00451326
20.04	114.096	0.15903	20.04	93.6924	0.917105	20.04	101.83	0.0828072	20.04	180.823	0.297493	20.04	97.6618	0.832698
20.06	112.909	0.0414409	20.06	93.3322	0.188904	20.06	101.396	0.672946	20.06	176.492	0.0432736	20.06	97.0444	0.426005
20.08	112.153	0.872335	20.08	92.3693	0.280327	20.08	101.351	0.591266	20.08	169.972	0.65715	20.08	95.8759	0.995468
20.1	110.74	0.277013	20.1	91.7278	0.544435	20.1	101.369	0.542617	20.1	165.79	0.197575	20.1	95.6129	0.639354
20.12	109.309	0.780271	20.12	90.5796	0.000752439	20.12	99.5136	0.180761	20.12	162.885	0.460845	20.12	94.9116	0.684874
20.14	108.445	0.798557	20.14	88.8377	0.138547	20.14	99.027	0.903316	20.14	157.902	0.635989	20.14	94.0013	0.71221
20.16	107.928	0.291792	20.16	88.0105	0.918684	20.16	97.5595	0.422677	20.16	154.543	0.224268	20.16	93.5029	0.316595
20.18	106.21	0.552623	20.18	87.385	0.500093	20.18	95.2252	0.117188	20.18	152.329	0.505469	20.18	91.8075	0.106877
20.2	106.881	0.092387	20.2	86.573	0.259596	20.2	92.7922	0.69127	20.2	150.171	0.677229	20.2	90.8234	0.805932
20.22	107.549	0.0245788	20.22	85.9064	0.0411938	20.22	92.6886	0.43053	20.22	146.8	0.469747	20.22	90.067	0.649354
20.24	106.245	0.0405863	20.24	85.8629	0.0335687	20.24	91.949	0.144881	20.24	143.437	0.339785	20.24	88.9317	0.976302
20.26	106.319	0.243717	20.26	83.3225	0.0169201	20.26	93.1532	0.262718	20.26	141.705	0.136847	20.26	88.2065	0.690197
20.28	105.95	0.232168	20.28	81.7858	0.668659	20.28	93.0029	0.785913	20.28	140.544	0.485315	20.28	88.4102	0.515787
20.3	105.873	0.386948	20.3	82.399	0.366973	20.3	94.4553	0.695252	20.3	137.521	0.756004	20.3	88.6647	0.517577
20.32	105.443	0.352481	20.32	82.273	0.605492	20.32	95.1016	0.59829	20.32	135.137	0.923948	20.32	87.8928	0.0316408
20.34	105.645	0.0545	20.34	81.4829	0.931085	20.34	95.6544	0.772772	20.34	133.547	0.0489887	20.34	88.1001	0.0572622
20.36	105.037	0.0517885	20.36	81.2468	0.694805	20.36	94.7073	0.269942	20.36	130.807	0.219128	20.36	88.041	0.0613932
20.38	103.853	0.0237785	20.38	80.8302	0.786607	20.38	95.7304	0.0733998	20.38	128.913	0.0412894	20.38	86.7682	0.821989
20.4	101.869	0.905817	20.4	80.7283	0.98822	20.4	96.3131	0.109538	20.4	126.665	0.899737	20.4	85.9688	0.451732
20.42	101.274	0.422939	20.42	80.7143	0.984514	20.42	96.3853	0.599799	20.42	125.64	0.282625	20.42	84.9502	0.823154
20.44	99.0436	0.725149	20.44	79.6659	0.887813	20.44	96.4482	0.232469	20.44	122.557	0.147501	20.44	84.2567	0.575435
20.46	97.7577	0.381457	20.46	79.6754	0.902816	20.46	96.2575	0.114957	20.46	122.965	0.552882	20.46	83.6894	0.0761517
20.48	96.7064	0.553327	20.48	79.9672	0.95957	20.48	96.3117	0.992133	20.48	121.418	0.840554	20.48	83.252	0.535815
20.5	95.5542	0.863469	20.5	79.7007	0.00249544	20.5	96.6261	0.872006	20.5	120.479	0.817083	20.5	83.1089	0.913882
20.52	94.4069	0.854762	20.52	79.2978	0.164348	20.52	97.5607	0.496863	20.52	118.858	0.256526	20.52	82.8592	0.222015
20.54	94.6984	0.211136	20.54	79.0349	0.174987	20.54	97.027	0.813718	20.54	116.494	0.579993	20.54	82.9023	0.775553
20.56	93.1463	0.129013	20.56	79.1295	0.363855	20.56	97.0759	0.737898	20.56	116.032	0.258993	20.56	82.2544	0.519714
20.58	91.8847	0.776299	20.58	78.7843	0.459107	20.58	95.9802	0.508347	20.58	113.344	0.419269	20.58	82.3251	0.734068
20.6	91.6058	0.233078	20.6	79.8281	0.285929	20.6	96.3066	0.970941	20.6	111.812	0.0448964	20.6	81.8341	0.468271
20.62	91.2794	0.495263	20.62	79.1835	0.312753	20.62	95.9597	0.516762	20.62	110.499	0.543307	20.62	81.7641	0.90971
20.64	90.2156	0.786001	20.64	80.0071	0.857568	20.64	97.6794	0.811434	20.64	108.601	0.951218	20.64	81.2298	0.262895
20.66	89.262	0.900077	20.66	79.7298	0.0937326	20.66	98.863	0.846423	20.66	106.194	0.280406	20.66	80.9657	0.52956
20.68	88.5974	0.0657671	20.68	79.5112	0.312224	20.68	98.2257	0.811021	20.68	105.626	0.736924	20.68	81.1708	0.0201897
20.7	87.9792	0.0715912	20.7	78.864	0.880951	20.7	97.2278	0.45708	20.7	105.165	0.202325	20.7	80.7179	0.532881
20.72	88.1015	0.0674069	20.72	78.8381	0.467092	20.72	97.4012	0.469787	20.72	104.636	0.449442	20.72	80.6302	0.584889
20.74	88.4294	0.975051	20.74	77.6072	0.943853	20.74	97.4434	0.959924	20.74	103.867	0.974839	20.74	80.4041	0.372658
20.76	88.8207	0.951252	20.76	78.0125	0.901557	20.76	96.3266	0.635933	20.76	102.537	0.462057	20.76	80.4561	0.463432
20.78	89.3779	0.829192	20.78	77.6331	0.337964	20.78	95.1906	0.705273	20.78	103.251	0.80837	20.78	80.4657	0.822028
20.8	90.8721	0.23358	20.8	77.0316	0.733774	20.8	96.5248	0.656813	20.8	103.8	0.900748	20.8	79.6857	0.620811
20.82	90.6719	0.973407	20.82	77.1558	0.307443	20.82	96.9568	0.412077	20.82	103.765	0.534872	20.82	79.5303	0.477986
20.84	90.3493	0.261815	20.84	77.511	0.779261	20.84	96.1897	0.705587	20.84	102.661	0.881038	20.84	79.0141	0.610827
20.86	91.3868	0.560797	20.86	75.6701	0.338806	20.86	96.9766	0.556299	20.86	101.084	0.411427	20.86	79.1104	0.245256
20.88	91.5381	0.280229	20.88	76.9439	0.709923	20.88	96.5291	0.997784	20.88	99.752	0.161211	20.88	78.6756	0.860806
20.9	91.715	0.756652	20.9	77.84	0.543977	20.9	96.6537	0.201747	20.9	98.9265	0.972544	20.9	78.1686	0.465791
20.92	89.9941	0.95817	20.92	77.9456	0.0763606	20.92	96.2823	0.511386	20.92	99.7243	0.74978	20.92	78.9925	0.714949
20.94	89.6192	0.923567	20.94	78.7657	0.319919	20.94	96.0303	0.989002	20.94	100.059	0.46314	20.94	79.0703	0.117534
20.96	88.7093	0.704773	20.96	79.8077	0.294216	20.96	97.4086	0.824115	20.96	98.9226	0.806661	20.96	79.2719	0.37825
20.98	87.8143	0.241359	20.98	79.4408	0.0304234	20.98	98.194	0.504762	20.98	100.021	0.163531	20.98	79.7291	0.429544
21	86.4805	0.387674	21	81.3407	0.7611	21	97.4671	0.80061	21	99.5931	0.617798	21	80.1939	0.811781
21.02	85.6756	0.608631	21.02	82.1381	0.55842	21.02	97.0005	0.328439	21.02	99.8948	0.338208	21.02	80.5411	0.840027
21.04	85.0203	0.0955613	21.04	82.7562	0.413036	21.04	96.4941	0.780648	21.04	100.189	0.124672	21.04	80.0058	0.53654
21.06	84.5849	0.905499	21.06	82.8389	0.911984	21.06	97.4859	0.0926222	21.06	100.795	0.798591	21.06	80.1091	0.00556944
21.08	84.3808	0.1829	21.08	83.1896	0.824476	21.08	97.5468	0.96725	21.08	100.653	0.0153997	21.08	79.1421	0.113002
21.1	83.5603	0.100527	21.1	84.0324	0.475768	21.1	99.3255	0.791902	21.1	100.609	0.775466	21.1	79.4959	0.464708
21.12	83.0389	0.89467	21.12	84.506	0.274421	21.12	99.6202	0.190871	21.12	101.316	0.893084	21.12	79.1192	0.168174
21.14	83.5377	0.772728	21.14	84.3887	0.243666	21.14	100.762	0.0536635	21.14	102.115	0.506072	21.14	78.7195	0.713177
21.16	83.1398	0.930186	21.16	85.545	0.539763	21.16	103.034	0.0010406	21.16	100.904	0.301631	21.16	78.68	0.157154
21.18	83.8285	0.977905	21.18	85.5609	0.200332	21.18	104.676	0.100145	21.18	99.0355	0.475856	21.18	78.9443	0.70019
21.2	84.1458	0.915628	21.2	85.787	0.0114711	21.2	105.897	0.56439	21.2	99.2994	0.0924066	21.2	79.2013	0.461555
21.22	83.9551	0.341158	21.22	85.6548	0.264113	21.22	106.555	0.555948	21.22	99.009	0.112922	21.22	79.3294	0.676728
21.24	83.3205	0.0236909	21.24	86.6387	0.209105	21.24	108.989	0.0468721	21.24	97.8081	0.132858	21.24	78.8954	0.998477
21.26	82.3511	0.922101	21.26	87.607	0.501696	21.26	110.347	0.745598	21.26	97.4432	0.560083	21.26	78.2668	0.574942
21.28	84.0678	0.369115	21.28	88.5272	0.048375	21.28	110.592	0.453955	21.28	97.4772	0.256022	21.28	78.0407	0.22255
21.3	85.0899	0.656591	21.3	89.9474	0.804462	21.3	113.744	0.316176	21.3	96.5766	0.347216	21.3	77.5475	0.176114
21.32	85.3241	0.692901	21.32	91.8091	0.057328	21.32	117.591	0.283206	21.32	96.8434	0.594973	21.32	77.1964	0.244158
21.34	87.0478	0.665981	21.34	92.9297	0.289352	21.34	119.497	0.189957	21.34	97.1536	0.0517456	21.34	77.2493	0.971741
21.36	87.4139	0.514399	21.36	94.7376	0.471142	21.36	122.249	0.0454609	21.36	97.4001	0.402097	21.36	76.8941	0.438051
21.38	87.7543	0.0668572	21.38	96.6053	0.222034	21.38	125.112	0.0410866	21.38	98.2506	0.193008	21.38	76.948	0.813198
21.4	88.3638	0.29097	21.4	99.0276	0.952319	21.4	127.015	0.175419	21.4	97.4825	0.754758	21.4	77.3721	0.0150803
21.42	89.0424	0.516821	21.42	101.815	0.46913	21.42	128.992	0.00143704	21.42	96.5558	0.722883	21.42	78.1295	0.168524
21.44	89.5334	0.761098	21.44	103.984	0.99094	21.44	130.53	0.213794	21.44	96.2876	0.361274	21.44	78.5924	0.636809
21.46	90.5543	0.458358	21.46	105.432	0.877907	21.46	133.593	0.582012	21.46	96.2154	0.294	21.46	78.7181	0.709908
21.48	91.2323	0.283918	21.48	109.491	0.517972	21.48	135.157	0.547998	21.48	95.5638	0.875356	21.48	79.158	0.693507
21.5	90.4385	0.151506	21.5	112.718	0.178417	21.5	138.645	0.413571	21.5	95.4446	0.471821	21.5	79.3609	0.590373
21.52	90.1729	0.956385	21.52	115.596	0.998088	21.52	142.314	0.623939	21.52	93.7603	0.478939	21.52	79.3757	0.06357
21.54	90.9046	0.350743	21.54	120.033	0.641773	21.54	146.434	0.656956	21.54	93.1461	0.389859	21.54	79.5503	0.14472
21.56	90.16	0.154537	21.56	121.893	0.434354	21.56	150.281	0.713942	21.56	92.0943	0.688872	21.56	80.2681	0.0439039
21.58	90.0973	0.170034	21.58	125.778	0.489674	21.58	154.088	0.695499	21.58	91.7254	0.523824	21.58	80.7007	0.976877
21.6	90.5736	0.190274	21.6	129.185	0.50482	21.6	158.088	0.132411	21.6	92.0083	0.964247	21.6	80.1998	0.640518
21.62	91.2992	0.793196	21.62	131.596	0.0140277	21.62	163.662	0.581447	21.62	90.8828	0.614006	21.62	80.7493	0.693936
21.64	91.1188	0.0874008	21.64	135.162	0.339611	21.64	167.187	0.909259	21.64	90.1956	0.685982	21.64	81.129	0.423558
21.66	91.7589	0.276037	21.66	138.488	0.86129	21.66	171.163	0.702382	21.66	89.6103	0.679036	21.66	81.3145	0.938318
21.68	91.7759	0.397015	21.68	143.703	0.172663	21.68	174.421	0.777211	21.68	90.177	0.766039	21.68	81.923	0.396972
21.7	90.9815	0.396571	21.7	148.557	0.900433	21.7	180.847	0.0709783	21.7	90.1284	0.117981	21.7	82.1417	0.375099
21.72	92.2441	0.760459	21.72	152.881	0.996183	21.72	184.82	0.0173313	21.72	90.3511	0.779139	21.72	83.3493	0.0887606
21.74	92.9166	0.639134	21.74	158.507	0.199492	21.74	190.028	0.0392666	21.74	89.6404	0.776642	21.74	83.9378	0.63851
21.76	93.1198	0.420888	21.76	163.399	0.0350183	21.76	194.727	0.527565	21.76	88.2929	0.877087	21.76	85.3367	0.622269
21.78	92.8826	0.824906	21.78	169.641	0.637155	21.78	198.217	0.611813	21.78	88.7451	0.960089	21.78	85.9524	0.570639
21.8	92.5798	0.175848	21.8	175.565	0.897629	21.8	201.717	0.854167	21.8	88.9934	0.685289	21.8	86.5218	0.168639
21.82	93.011	0.101177	21.82	181.636	0.964965	21.82	206.061	0.471338	21.82	89.3004	0.507146	21.82	87.4734	0.151794
21.84	93.3158	0.17135	21.84	187.766	0.0301441	21.84	211.901	0.337258	21.84	88.1491	0.386131	21.84	88.6613	0.144267
21.86	93.643	0.533025	21.86	192.91	0.891025	21.86	215.631	0.774573	21.86	88.6717	0.52746	21.86	89.6749	0.285245
21.88	94.3317	0.992477	21.88	199.051	0.81338	21.88	219.351	0.256613	21.88	88.4575	0.763405	21.88	90.1362	0.448915
21.9	94.0303	0.840028	21.9	205.056	0.453351	21.9	224.628	0.418005	21.9	88.2326	0.0588863	21.9	91.369	0.519939
21.92	94.4338	0.744527	21.92	209.614	0.436615	21.92	229.998	0.649728	21.92	89.2992	0.65384	21.92	92.3401	0.249188
21.94	94.4967	0.762868	21.94	212.841	0.725154	21.94	233.818	0.747009	21.94	89.9424	0.183296	21.94	93.155	0.625935
21.96	93.1297	0.625399	21.96	216.487	0.69662	21.96	237.552	0.382402	21.96	89.8123	0.0636796	21.96	93.5675	0.355674
21.98	92.0139	0.230082	21.98	219.227	0.646934	21.98	240.387	0.773905	21.98	88.8642	0.900927	21.98	94.9279	0.227519
22	92.8777	0.656808	22	221.482	0.94409	22	241.912	0.437204	22	88.6676	0.136221	22	95.4881	0.968847
22.02	93.3118	0.248796	22.02	222.933	0.798553	22.02	245.011	0.714373	22.02	89.3025	0.498686	22.02	95.8254	0.195225
22.04	92.5984	0.923245	22.04	224.264	0.980132	22.04	246.988	0.502002	22.04	90.1248	0.781618	22.04	96.2793	0.235907
22.06	93.565	0.833976	22.06	224.152	0.514652	22.06	250.976	0.971313	22.06	90.2364	0.606796	22.06	97.3889	0.56028
22.08	94.1577	0.410037	22.08	226.035	0.570294	22.08	252.352	0.88876	22.08	90.7928	0.150415	22.08	98.1884	0.517757
22.1	93.4711	0.985745	22.1	225.165	0.666043	22.1	253.456	0.118019	22.1	90.7147	0.460239	22.1	99.2444	0.634315
22.12	94.2856	0.847048	22.12	224.225	0.795058	22.12	253.685	0.398763	22.12	90.3357	0.506895	22.12	100.128	0.740726
22.14	94.2803	0.9056	22.14	221.915	0.27615	22.14	254.308	0.933928	22.14	90.6088	0.532332	22.14	102.151	0.583467
22.16	93.9266	0.261894	22.16	218.048	0.925767	22.16	253.175	0.672257	22.16	90.2765	0.231341	22.16	103.605	0.516555
22.18	94.2569	0.587824	22.18	216.306	0.948016	22.18	251.922	0.357258	22.18	90.248	0.723657	22.18	104.732	0.540153
22.2	94.886	0.020129	22.2	211.795	0.418801	22.2	250.029	0.898246	22.2	90.2943	0.793197	22.2	104.218	0.720781
22.22	93.9646	0.310955	22.22	208.299	0.0511882	22.22	247.777	0.81991	22.22	89.7088	0.632038	22.22	105.462	0.127648
22.24	93.7545	0.0235381	22.24	205.338	0.296752	22.24	243.681	0.138645	22.24	90.8163	0.956417	22.24	106.698	0.5287
22.26	94.6581	0.861622	22.26	201.308	0.879292	22.26	240.311	0.765967	22.26	90.505	0.829035	22.26	108.113	0.949495
22.28	94.306	0.0787843	22.28	198.649	0.149322	22.28	235.779	0.615212	22.28	90.3341	0.919669	22.28	108.836	0.948005
22.3	94.579	0.825786	22.3	193.698	0.0508364	22.3	231.371	0.160711	22.3	90.217	0.704446	22.3	110.022	0.717575
22.32	94.8397	0.618969	22.32	188.873	0.0114059	22.32	224.774	0.616058	22.32	90.1946	0.471822	22.32	111.52	0.446873
22.34	94.562	0.88796	22.34	185.775	0.797274	22.34	219.647	0.488091	22.34	90.7794	0.471843	22.34	112.638	0.229377
22.36	95.3959	0.0730982	22.36	181.591	0.536264	22.36	215.587	0.383342	22.36	89.9387	0.0618042	22.36	113.615	0.455877
22.38	95.7201	0.0832644	22.38	177.433	0.587886	22.38	209.726	0.0716413	22.38	89.4404	0.294271	22.38	114.953	0.597371
22.4	96.0665	0.56022	22.4	172.204	0.245984	22.4	204.169	0.224271	22.4	88.4221	0.440153	22.4	115.329	0.384729
22.42	97.1194	0.401966	22.42	168.391	0.48926	22.42	199.048	0.452848	22.42	88.4965	0.0751767	22.42	115.921	0.543534
22.44	97.4473	0.851646	22.44	165.289	0.813384	22.44	193.319	0.794331	22.44	87.548	0.0148923	22.44	116.701	0.427455
22.46	97.2476	0.671972	22.46	160.675	0.925009	22.46	187.465	0.187535	22.46	87.9159	0.822607	22.46	117.475	0.70213
22.48	97.0525	0.710485	22.48	156.871	0.720742	22.48	182.363	0.277263	22.48	86.7964	0.406087	22.48	118.821	0.545656
22.5	97.9725	0.0218801	22.5	151.717	0.485504	22.5	177.653	0.75833	22.5	85.8991	0.541233	22.5	119.487	0.0539677
22.52	96.989	0.462711	22.52	146.888	0.347481	22.52	173.792	0.0476153	22.52	86.5287	0.113881	22.52	119.277	0.789251
22.54	95.6918	0.10164	22.54	142.132	0.0916965	22.54	168.198	0.68394	22.54	85.2715	0.227185	22.54	119.546	0.783749
22.56	94.7341	0.291419	22.56	136.976	0.775301	22.56	163.698	0.178394	22.56	84.2336	0.377134	22.56	119.925	0.668753
22.58	94.1907	0.663789	22.58	132.674	0.992576	22.58	158.256	0.947913	22.58	82.9402	0.306431	22.58	120.069	0.587556
22.6	94.5527	0.793339	22.6	129.666	0.843403	22.6	152.885	0.607978	22.6	83.0739	0.565349	22.6	119.28	0.70801
22.62	94.0176	0.570911	22.62	126.153	0.201182	22.62	149.355	0.235718	22.62	83.0923	0.900628	22.62	119.653	0.604998
22.64	93.4552	0.40611	22.64	123.301	0.519343	22.64	146.123	0.696261	22.64	84.3841	0.528239	22.64	119.238	0.176924
22.66	94.1114	0.2928	22.66	119.532	0.94876	22.66	144.257	0.0103627	22.66	83.4707	0.350166	22.66	118.795	0.568826
22.68	94.4809	0.840544	22.68	117.542	0.00893721	22.68	139.579	0.437357	22.68	83.8172	0.789769	22.68	118.639	0.464659
22.7	93.8538	0.873309	22.7	115.161	0.930618	22.7	136.033	0.954167	22.7	82.7598	0.243116	22.7	118.123	0.450923
22.72	93.8044	0.928062	22.72	112.238	0.06641	22.72	135	0.36139	22.72	82.0722	0.164591	22.72	117.199	0.156775
22.74	92.9447	0.582642	22.74	108.436	0.673629	22.74	132.994	0.16082	22.74	81.6867	0.955434	22.74	115.201	0.169319
22.76	91.9533	0.560108	22.76	106.068	0.320996	22.76	130.038	0.0087821	22.76	81.3364	0.557827	22.76	114.371	0.635826
22.78	91.0143	0.803086	22.78	104.102	0.660586	22.78	128.592	0.0851956	22.78	81.0375	0.405177	22.78	113.093	0.519436
22.8	90.5635	0.767857	22.8	101.42	0.114733	22.8	127.119	0.783396	22.8	80.7026	0.250196	22.8	111.466	0.578806
22.82	90.2387	0.130207	22.82	99.5156	0.13603	22.82	125.717	0.195644	22.82	80.6996	0.350973	22.82	110.484	0.083003
22.84	91.0885	0.398435	22.84	97.8665	0.465296	22.84	122.469	0.507759	22.84	80.0995	0.587005	22.84	109.148	0.725363
22.86	91.0274	0.451913	22.86	95.0422	0.174705	22.86	120.632	0.294768	22.86	78.7416	0.724324	22.86	107.325	0.278125
22.88	91.2092	0.313954	22.88	93.2638	0.0282299	22.88	118.279	0.0609739	22.88	79.4084	0.916499	22.88	105.728	0.4459
22.9	90.3485	0.982027	22.9	89.9284	0.0793736	22.9	117.302	0.795357	22.9	80.5088	0.339628	22.9	104.306	0.170037
22.92	90.3895	0.180384	22.92	88.3555	0.647594	22.92	116.162	0.600111	22.92	80.8466	0.0411376	22.92	102.569	0.662225
22.94	89.8135	0.284536	22.94	87.636	0.0128414	22.94	116.152	0.853996	22.94	79.6715	0.223222	22.94	100.85	0.735144
22.96	89.9141	0.0726271	22.96	85.589	0.349104	22.96	115.656	0.00597891	22.96	78.9293	0.271672	22.96	98.9878	0.244558
22.98	89.9913	0.729403	22.98	83.8973	0.683411	22.98	112.783	0.97437	22.98	79.0618	0.248801	22.98	97.8823	0.60817
23	89.5023	0.0584123	23	84.4646	0.331115	23	111.791	0.549949	23	78.9083	0.216213	23	95.6061	0.0511559
23.02	90.1391	0.945662	23.02	83.8534	0.0295449	23.02	109.568	0.423606	23.02	78.9975	0.464762	23.02	94.2792	0.861944
23.04	89.1277	0.553089	23.04	83.4841	0.44608	23.04	108.077	0.656696	23.04	78.3398	0.632422	23.04	92.9814	0.177354
23.06	87.6301	0.714208	23.06	82.2755	0.197663	23.06	107.473	0.454642	23.06	78.4211	0.0608114	23.06	91.2049	0.167811
23.08	86.3897	0.342027	23.08	80.7022	0.291342	23.08	105.719	0.973679	23.08	77.8358	0.897325	23.08	90.1507	0.00358629
23.1	86.0675	0.561192	23.1	79.6673	0.0297912	23.1	103.153	0.450674	23.1	77.2547	0.590059	23.1	89.0958	0.57944
23.12	84.2544	0.313503	23.12	78.8761	0.0865568	23.12	101.358	0.0386523	23.12	77.2806	0.086464	23.12	88.384	0.327527
23.14	83.0001	0.518105	23.14	77.8892	0.840323	23.14	99.3696	0.742195	23.14	76.1889	0.408658	23.14	87.375	0.674963
23.16	82.3013	0.531853	23.16	77.1686	0.915297	23.16	97.7644	0.688292	23.16	75.8157	0.0114436	23.16	85.4212	0.840783
23.18	80.4522	0.904632	23.18	78.1509	0.60431	23.18	95.047	0.0976261	23.18	75.6861	0.143029	23.18	84.0283	0.906209
23.2	78.5839	0.931125	23.2	77.7302	0.455529	23.2	95.424	0.909342	23.2	75.3061	0.694428	23.2	82.2121	0.477924
23.22	77.7696	0.295292	23.22	77.6825	0.162106	23.22	95.9891	0.711875	23.22	75.709	0.805426	23.22	82.3264	0.858686
23.24	77.8803	0.0848835	23.24	77.5822	0.715599	23.24	95.9171	0.0139478	23.24	76.0621	0.508376	23.24	81.3618	0.628225
23.26	78.1652	0.36321	23.26	77.2232	0.223179	23.26	96.7677	0.470345	23.26	74.9052	0.363979	23.26	79.868	0.441489
23.28	78.8365	0.0929492	23.28	77.7171	0.527277	23.28	95.5227	0.511837	23.28	75.4396	0.801459	23.28	78.7794	0.702849
23.3	76.866	0.0647044	23.3	77.5217	0.641096	23.3	95.1864	0.898792	23.3	74.611	0.242602	23.3	78.521	0.744607
23.32	75.731	0.76827	23.32	76.0134	0.845362	23.32	94.7469	0.0873155	23.32	73.4754	0.392949	23.32	77.759	0.10579
23.34	75.2826	0.557114	23.34	75.7672	0.605313	23.34	93.4242	0.770993	23.34	72.6601	0.808364	23.34	77.4911	0.786785
23.36	75.5852	0.247137	23.36	75.3196	0.0666151	23.36	93.0072	0.0685918	23.36	71.999	0.830713	23.36	76.43	0.225218
23.38	75.5621	0.363539	23.38	74.574	0.321134	23.38	92.845	0.519536	23.38	71.6701	0.496028	23.38	76.0093	0.938087
23.4	76.2587	0.265977	23.4	73.3702	0.513892	23.4	92.6227	0.386153	23.4	70.88	0.212137	23.4	75.4835	0.603698
23.42	77.2586	0.986313	23.42	72.1757	0.329439	23.42	94.0473	0.889845	23.42	70.8725	0.906016	23.42	75.5989	0.889857
23.44	77.7933	0.909701	23.44	70.3926	0.345965	23.44	93.6564	0.650944	23.44	71.1686	0.590574	23.44	75.835	0.12856
23.46	77.8396	0.333854	23.46	69.4363	0.270699	23.46	94.9473	0.885528	23.46	72.0107	0.155781	23.46	75.5904	0.344793
23.48	78.1778	0.753786	23.48	69.1765	0.926743	23.48	95.1753	0.67591	23.48	72.5841	0.00768357	23.48	75.07	0.221438
23.5	77.3682	0.283275	23.5	68.3056	0.652538	23.5	94.311	0.999717	23.5	73.1959	0.295774	23.5	73.955	0.280571
23.52	78.8134	0.231586	23.52	67.5033	0.809388	23.52	93.7609	0.366851	23.52	72.526	0.807985	23.52	72.9434	0.347292
23.54	78.0283	0.61665	23.54	66.4379	0.607948	23.54	94.2132	0.523088	23.54	71.8667	0.0560979	23.54	72.7013	0.75204
23.56	79.043	0.0943044	23.56	66.0166	0.366665	23.56	94.1329	0.837208	23.56	72.5693	0.667924	23.56	72.6982	0.0497741
23.58	79.1243	0.909244	23.58	66.2223	0.333526	23.58	92.9182	0.278484	23.58	72.7277	0.246549	23.58	72.3308	0.91483
23.6	78.1942	0.873002	23.6	65.9177	0.529119	23.6	92.3003	0.196225	23.6	72.7465	0.762226	23.6	71.9123	0.77402
23.62	78.4678	0.481249	23.62	65.1304	0.87504	23.62	91.64	0.709125	23.62	72.8901	0.980136	23.62	72.3853	0.376701
23.64	78.4957	0.578632	23.64	66.1891	0.704718	23.64	90.9592	0.532016	23.64	73.0476	0.730171	23.64	71.8232	0.327409
23.66	77.748	0.946921	23.66	65.8892	0.704129	23.66	91.0409	0.012314	23.66	73.1645	0.51388	23.66	71.3871	0.138145
23.68	78.1495	0.00350218	23.68	64.4182	0.828015	23.68	90.0059	0.762722	23.68	73.2543	0.319316	23.68	70.8861	0.0226548
23.7	78.4648	0.971345	23.7	64.6668	0.712955	23.7	89.2438	0.452315	23.7	73.1295	0.322638	23.7	69.9802	0.980477
23.72	77.6089	0.455149	23.72	65.7887	0.956872	23.72	89.0484	0.858789	23.72	73.7114	0.903945	23.72	69.0459	0.479917
23.74	76.1644	0.513251	23.74	66.0148	0.0589681	23.74	88.793	0.143586	23.74	73.1819	0.14799	23.74	69.376	0.286985
23.76	75.1698	0.192648	23.76	65.7644	0.172462	23.76	88.644	0.854169	23.76	72.1871	0.641919	23.76	69.8897	0.956405
23.78	73.4335	0.167897	23.78	65.8552	0.815321	23.78	88.5548	0.908145	23.78	72.4162	0.460898	23.78	69.8677	0.639704
23.8	74.178	0.819528	23.8	65.5324	0.712679	23.8	88.8258	0.86105	23.8	71.2566	0.212104	23.8	68.9959	0.560807
23.82	74.7841	0.102614	23.82	65.6898	0.433394	23.82	87.7872	0.519049	23.82	71.0393	0.836628	23.82	68.9577	0.834775
23.84	75.3583	0.352007	23.84	65.3749	0.676032	23.84	86.4652	0.681858	23.84	70.1614	0.202095	23.84	69.1661	0.319504
23.86	74.5572	0.488673	23.86	65.1898	0.468596	23.86	86.1442	0.969416	23.86	69.1641	0.425966	23.86	69.242	0.531063
23.88	74.1363	0.171094	23.88	65.5377	0.593921	23.88	85.027	0.347119	23.88	68.8711	0.052287	23.88	69.2755	0.603681
23.9	72.65	0.448586	23.9	65.173	0.88688	23.9	85.1314	0.337326	23.9	68.4688	0.619942	23.9	68.9378	0.179781
23.92	73.2017	0.694251	23.92	65.7245	0.769267	23.92	84.5671	0.0108883	23.92	67.3828	0.694374	23.92	68.7655	6.95412e-05
23.94	74.2457	0.0357785	23.94	66.1345	0.040591	23.94	85.1985	0.106064	23.94	67.2013	0.0451145	23.94	68.6948	0.0137712
23.96	74.1577	0.50675	23.96	65.8692	0.68147	23.96	84.6235	0.316919	23.96	66.6419	0.130771	23.96	68.9637	0.74411
23.98	73.46	0.656193	23.98	64.9152	0.733738	23.98	84.8646	0.425541	23.98	65.7753	0.706408	23.98	69.0394	0.955788
24	73.7484	0.103136	24	64.6613	0.0432105	24	85.697	0.594587	24	65.2195	0.809558	24	68.1562	0.366647
24.02	73.4224	0.481911	24.02	64.1399	0.56569	24.02	86.2668	0.668909	24.02	65.534	0.610392	24.02	68.3636	0.0734075
24.04	72.8792	0.299952	24.04	63.2222	0.383236	24.04	85.5549	0.317636	24.04	65.691	0.674722	24.04	68.4143	0.133004
24.06	72.3511	0.878911	24.06	63.365	0.0661618	24.06	85.2292	0.170713	24.06	66.0504	0.949527	24.06	68.5836	0.614356
24.08	72.0437	0.91973	24.08	62.7263	0.847451	24.08	84.8405	0.64732	24.08	65.9337	0.475845	24.08	69.0736	0.0389648
24.1	71.6285	0.92166	24.1	62.254	0.668683	24.1	84.6385	0.828254	24.1	65.6679	0.984091	24.1	69.0445	0.562347
24.12	71.7055	0.771742	24.12	61.7721	0.0777381	24.12	85.3761	0.509101	24.12	65.4507	0.973318	24.12	69.2198	0.7791
24.14	71.205	0.69844	24.14	62.0787	0.991428	24.14	85.0128	0.565883	24.14	65.5617	0.539202	24.14	68.924	0.657527
24.16	71.5991	0.767874	24.16	62.1794	0.271833	24.16	84.9546	0.499837	24.16	65.927	0.107386	24.16	68.8233	0.159867
24.18	71.7929	0.662186	24.18	61.3708	0.50137	24.18	83.9767	0.69491	24.18	66.0226	0.589247	24.18	68.398	0.697849
24.2	72.3357	0.763544	24.2	61.0353	0.878631	24.2	83.1843	0.516376	24.2	65.4442	0.989518	24.2	68.5684	0.972094
24.22	73.1562	0.895791	24.22	61.2062	0.864414	24.22	83.3148	0.77417	24.22	65.3237	0.131888	24.22	68.9603	0.044312
24.24	73.4143	0.105747	24.24	61.5965	0.489841	24.24	83.1496	0.11256	24.24	65.2365	0.956247	24.24	68.657	0.247149
24.26	72.5936	0.558796	24.26	61.2774	0.330236	24.26	84.1966	0.948778	24.26	66.1586	0.40003	24.26	68.7928	0.112099
24.28	72.3153	0.939324	24.28	60.7861	0.0581416	24.28	83.7955	0.0848579	24.28	65.9567	0.16816	24.28	69.1346	0.545028
24.3	71.3753	0.935151	24.3	61.1358	0.822256	24.3	83.5269	0.448542	24.3	66.291	0.174654	24.3	68.6779	0.923472
24.32	71.1439	0.566856	24.32	61.4194	0.672099	24.32	82.9097	0.0788224	24.32	66.4047	0.930095	24.32	68.5423	0.441489
24.34	70.2643	0.185895	24.34	60.9989	0.0486531	24.34	82.2174	0.146838	24.34	64.9955	0.820411	24.34	68.2614	0.339143
24.36	70.8705	0.370304	24.36	60.9965	0.439918	24.36	82.4532	0.548428	24.36	65.4125	0.375195	24.36	67.5106	0.616236
24.38	71.0409	0.0144917	24.38	61.7078	0.844209	24.38	81.2511	0.984098	24.38	66.0665	0.463108	24.38	68.0336	0.353639
24.4	69.8795	0.317569	24.4	60.9162	0.607507	24.4	80.9396	0.334731	24.4	65.1963	0.742228	24.4	68.0942	0.812122
24.42	68.5026	0.999077	24.42	61.0545	0.647078	24.42	81.7339	0.620937	24.42	64.9249	0.329703	24.42	68.0782	0.420221
24.44	68.4662	0.354986	24.44	61.4188	0.443172	24.44	81.98	0.279632	24.44	65.3617	0.0756573	24.44	68.0353	0.655646
24.46	67.6604	0.0858676	24.46	61.8135	0.852594	24.46	81.6339	0.276407	24.46	65.3122	0.613277	24.46	67.7955	0.359432
24.48	68.4241	0.226768	24.48	61.2871	0.564442	24.48	81.8477	0.478283	24.48	65.6406	0.0745402	24.48	67.1506	0.0310424
24.5	68.3893	0.146701	24.5	61.1322	0.782884	24.5	82.4253	0.17631	24.5	65.6042	0.723465	24.5	66.7532	0.863685
24.52	68.5087	0.789219	24.52	62.0857	0.612704	24.52	81.5247	0.0211584	24.52	64.8312	0.968454	24.52	66.9337	0.439477
24.54	68.1234	0.798636	24.54	61.121	0.895321	24.54	80.7182	0.30604	24.54	65.1811	0.956338	24.54	67.1352	0.917673
24.56	67.1708	0.552719	24.56	60.7289	0.224158	24.56	79.9895	0.342494	24.56	64.9979	0.128196	24.56	67.1418	0.562551
24.58	67.0606	0.941814	24.58	60.2085	0.728835	24.58	81.1334	0.800614	24.58	64.5258	0.927588	24.58	67.0275	0.686837
24.6	66.5159	0.698808	24.6	60.3988	0.904035	24.6	81.5789	0.123029	24.6	65.4349	0.582903	24.6	66.6481	0.35311
24.62	65.408	0.961035	24.62	60.2326	0.631939	24.62	81.5472	0.908816	24.62	65.6449	0.99396	24.62	65.9734	0.875011
24.64	65.7179	0.525188	24.64	60.0756	0.796401	24.64	81.9179	0.120317	24.64	66.2605	0.0781209	24.64	65.2262	0.433021
24.66	64.8885	0.894079	24.66	60.0107	0.872008	24.66	81.3087	0.021658	24.66	66.4356	0.647959	24.66	65.3495	0.0413604
24.68	64.3808	0.0201252	24.68	59.8309	0.596635	24.68	81.9509	0.228153	24.68	65.3613	0.974053	24.68	64.9129	0.154904
24.7	64.9146	0.54086	24.7	60.4415	0.131147	24.7	82.681	0.372856	24.7	64.9164	0.870414	24.7	64.3299	0.018755
24.72	65.1702	0.110166	24.72	60.0886	0.0150807	24.72	82.7657	0.747925	24.72	64.4439	0.956405	24.72	64.397	0.273
24.74	65.3828	0.012483	24.74	59.3902	0.466523	24.74	82.7151	0.21553	24.74	64.4152	0.838037	24.74	64.7643	0.27286
24.76	65.5856	0.242779	24.76	58.4538	0.78336	24.76	83.3862	0.458277	24.76	64.0734	0.391887	24.76	63.8337	0.142319
24.78	66.0837	0.134955	24.78	58.0516	0.0738613	24.78	82.9841	0.981428	24.78	63.3678	0.2146	24.78	64.0052	0.98463
24.8	66.4581	0.438196	24.8	58.3616	0.193405	24.8	82.3986	0.999203	24.8	63.5338	0.0308405	24.8	63.7299	0.877123
24.82	66.4617	0.399719	24.82	57.5698	0.606818	24.82	83.4738	0.588644	24.82	64.0283	0.574932	24.82	63.875	0.986015
24.84	66.4836	0.477798	24.84	57.5397	0.798177	24.84	83.5953	0.167988	24.84	63.2173	0.883518	24.84	64.0712	0.181746
24.86	67.229	0.298718	24.86	57.6238	0.0723315	24.86	83.5551	0.455543	24.86	62.6985	0.850888	24.86	63.7102	0.706262
24.88	66.8893	0.685099	24.88	57.7108	0.728734	24.88	82.1189	0.336653	24.88	62.0588	0.698102	24.88	63.3878	0.0259001
24.9	67.6894	0.463232	24.9	57.9141	0.994777	24.9	82.1788	0.925927	24.9	62.2285	0.761601	24.9	63.1789	0.535003
24.92	68.54	0.24628	24.92	58.5113	0.323593	24.92	82.2449	0.762305	24.92	62.4935	0.53133	24.92	63.2776	0.393063
24.94	68.3206	0.866458	24.94	59.2189	0.040777	24.94	81.5298	0.234592	24.94	62.5835	0.908192	24.94	63.3847	0.837421
24.96	69.3457	0.509519	24.96	59.8062	0.902595	24.96	81.1659	0.117299	24.96	63.2226	0.602941	24.96	63.0944	0.883556
24.98	69.3664	0.172339	24.98	59.5498	0.356592	24.98	80.506	0.582198	24.98	62.825	0.743732	24.98	62.4933	0.760946
25	69.2288	0.922871	25	58.7525	0.14485	25	80.7995	0.0589487	25	62.9311	0.702822	25	62.5824	0.173457
25.02	70.1424	0.519508	25.02	59.892	0.00353549	25.02	80.9671	0.56283	25.02	63.7486	0.10368	25.02	63.238	0.157892
25.04	70.9817	0.901356	25.04	59.7658	0.62855	25.04	80.508	0.596843	25.04	64.3137	0.378772	25.04	63.4488	0.539778
25.06	70.3667	0.179537	25.06	58.9119	0.289766	25.06	79.5864	0.768473	25.06	64.7046	0.319045	25.06	63.4363	0.439727
25.08	70.7261	0.503735	25.08	58.3956	0.317869	25.08	79.7672	0.346931	25.08	64.9783	0.574289	25.08	63.4318	0.669973
25.1	70.4874	0.612609	25.1	58.6646	0.403117	25.1	79.8131	0.973607	25.1	64.8943	0.120281	25.1	63.6182	0.743815
25.12	70.2661	0.39614	25.12	59.4006	0.283904	25.12	78.5724	0.791669	25.12	65.4814	0.185445	25.12	63.4876	0.668924
25.14	70.0855	0.0957579	25.14	58.9198	0.529739	25.14	78.6907	0.103709	25.14	64.7105	0.867056	25.14	63.4121	0.123017
25.16	70.2172	0.583437	25.16	58.9202	0.367148	25.16	79.1716	0.318365	25.16	65.1097	0.12658	25.16	63.5813	0.155431
25.18	70.796	0.191887	25.18	58.5653	0.571738	25.18	78.88	0.692631	25.18	65.5213	0.329735	25.18	63.2279	0.710639
25.2	70.3731	0.0836896	25.2	58.2435	0.659228	25.2	78.2831	0.535577	25.2	65.6074	0.82764	25.2	63.4936	0.37869
25.22	69.154	0.56697	25.22	58.4549	0.57951	25.22	77.6254	0.448008	25.22	65.421	0.302707	25.22	63.3242	0.359295
25.24	68.3511	0.432091	25.24	58.6828	0.483845	25.24	77.5522	0.972081	25.24	65.1415	0.151745	25.24	63.3457	0.004817
25.26	67.1601	0.474122	25.26	58.0475	0.663367	25.26	76.8334	0.00471603	25.26	63.2123	0.497766	25.26	63.2083	0.0943294
25.28	67.2094	0.208221	25.28	58.6688	0.689937	25.28	77.5615	0.467046	25.28	63.3809	0.896732	25.28	63.1886	0.297876
25.3	66.8217	0.890429	25.3	59.1291	0.384782	25.3	77.2456	0.373565	25.3	63.782	0.847963	25.3	62.6076	0.805915
25.32	67.1111	0.614511	25.32	58.4821	0.667052	25.32	77.8762	0.428165	25.32	63.2701	0.516395	25.32	62.6232	0.168392
25.34	66.9044	0.17196	25.34	57.7603	0.946207	25.34	77.0405	0.0993238	25.34	64.1274	0.454856	25.34	63.1174	0.353488
25.36	66.8691	0.0502757	25.36	57.9141	0.129215	25.36	76.3323	0.814358	25.36	63.9608	0.734191	25.36	63.6861	0.265925
25.38	67.1599	0.432109	25.38	58.0263	0.696245	25.38	76.2613	0.667043	25.38	63.5959	0.329232	25.38	64.3148	0.291373
25.4	67.6796	0.497979	25.4	58.2908	0.480686	25.4	76.6494	0.607369	25.4	62.8733	0.801985	25.4	63.8497	0.434354
25.42	66.4735	0.942962	25.42	57.6833	0.884525	25.42	77.6495	0.266719	25.42	61.4566	0.67723	25.42	64.2243	0.727152
25.44	67.012	0.000886249	25.44	58.1226	0.96723	25.44	77.4903	0.699561	25.44	60.106	0.204198	25.44	64.3955	0.15855
25.46	67.211	0.70433	25.46	57.9355	0.4124	25.46	76.9307	0.91626	25.46	59.4574	0.940693	25.46	63.9559	0.642075
25.48	66.6874	0.357964	25.48	57.6875	0.314204	25.48	76.4103	0.00243426	25.48	59.7049	0.945638	25.48	64.0934	0.0828484
25.5	67.5023	0.733386	25.5	57.6645	0.556345	25.5	76.7267	0.950368	25.5	59.3023	0.989785	25.5	64.618	0.0522854
25.52	67.636	0.89094	25.52	57.1081	0.838249	25.52	76.6729	0.701717	25.52	59.6163	0.769743	25.52	64.7937	0.816075
25.54	67.9743	0.193825	25.54	57.0763	0.499415	25.54	76.4205	0.0589127	25.54	59.8665	0.899821	25.54	64.7568	0.00369801
25.56	69.4072	0.479481	25.56	56.5541	0.551331	25.56	76.1219	0.692672	25.56	59.4074	0.479053	25.56	64.5653	0.453626
25.58	68.4761	0.148321	25.58	55.948	0.35856	25.58	77.7421	0.810213	25.58	59.7547	0.738462	25.58	65.0774	0.143074
25.6	68.0649	0.214449	25.6	56.0556	0.640359	25.6	79.333	0.843159	25.6	60.5093	0.623823	25.6	64.8134	0.882182
25.62	67.7527	0.402457	25.62	55.6475	0.436576	25.62	80.8126	0.246652	25.62	61.4444	0.158023	25.62	64.6079	0.479145
25.64	67.2636	0.394101	25.64	54.4186	0.851868	25.64	80.754	0.337316	25.64	61.2408	0.825707	25.64	64.7285	0.39555
25.66	65.4837	0.942354	25.66	54.2186	0.261483	25.66	81.3075	0.0348544	25.66	61.0796	0.888178	25.66	64.8619	0.0509215
25.68	65.2659	0.736763	25.68	53.4173	0.285293	25.68	81.8999	0.016612	25.68	60.4836	0.146081	25.68	64.4351	0.935816
25.7	65.2472	0.351911	25.7	53.2976	0.820169	25.7	82.2947	0.839062	25.7	60.3851	0.166851	25.7	64.2397	0.814428
25.72	64.6516	0.664014	25.72	52.7623	0.394443	25.72	81.8483	0.158271	25.72	60.7174	0.317371	25.72	64.6199	0.168435
25.74	65.0529	0.557745	25.74	52.4134	0.452115	25.74	82.4923	0.245348	25.74	60.3011	0.492215	25.74	65.0348	0.469674
25.76	64.7811	0.744496	25.76	51.8987	0.938567	25.76	81.7134	0.283773	25.76	61.1099	0.793585	25.76	65.1269	0.70669
25.78	64.3954	0.203264	25.78	52.0556	0.467396	25.78	81.9591	0.704447	25.78	60.303	0.962224	25.78	65.4562	0.224458
25.8	63.8384	0.155137	25.8	52.7441	0.190513	25.8	82.6013	0.51606	25.8	60.2144	0.33982	25.8	65.4872	0.976853
25.82	62.8456	0.392458	25.82	52.8401	0.61139	25.82	82.9202	0.0836246	25.82	61.0531	0.452447	25.82	65.4562	0.162709
25.84	63.6145	0.602987	25.84	52.6215	0.532639	25.84	82.789	0.947863	25.84	60.5297	0.189188	25.84	66.1179	0.457368
25.86	64.8937	0.742372	25.86	52.8345	0.727186	25.86	83.6091	0.865999	25.86	61.2525	0.48449	25.86	66.0304	0.125245
25.88	65.9304	0.241016	25.88	53.9482	0.624837	25.88	84.328	0.992191	25.88	63.2296	0.0726686	25.88	66.02	0.858112
25.9	67.5985	0.428645	25.9	54.2989	0.267683	25.9	84.6369	0.867828	25.9	63.4345	0.151588	25.9	66.1817	0.662328
25.92	68.6901	0.318859	25.92	54.213	0.315642	25.92	85.3625	0.812852	25.92	63.2201	0.343906	25.92	65.7895	0.875911
25.94	68.7865	0.338825	25.94	54.7208	0.423892	25.94	85.048	0.0124031	25.94	63.5154	0.24274	25.94	66.0515	0.694163
25.96	69.2288	0.230556	25.96	55.6095	0.399637	25.96	85.7524	0.332855	25.96	63.1037	0.114391	25.96	66.062	0.262075
25.98	69.4675	0.842465	25.98	56.0734	0.80465	25.98	86.5574	0.756872	25.98	61.8787	0.269068	25.98	65.9022	0.441992
26	70.5912	0.0171425	26	56.4898	0.193055	26	85.9498	0.856998	26	61.8032	0.466211	26	66.2426	0.259119
26.02	70.2846	0.129433	26.02	55.8789	0.101438	26.02	85.5878	0.387202	26.02	61.4109	0.271893	26.02	65.9533	0.0778348
26.04	71.1451	0.998822	26.04	56.5024	0.965681	26.04	84.1531	0.877596	26.04	60.4791	0.643144	26.04	66.0483	0.144887
26.06	70.9495	0.64748	26.06	57.0363	0.788211	26.06	83.5324	0.641625	26.06	60.4957	0.380818	26.06	66.1204	0.150221
26.08	71.3692	0.913686	26.08	56.2785	0.445983	26.08	82.8559	0.29828	26.08	61.3079	0.262035	26.08	66.3298	0.111299
26.1	71.9622	0.0516274	26.1	55.8346	0.0482736	26.1	83.0507	0.701075	26.1	61.0958	0.682456	26.1	66.1715	0.826069
26.12	72.3608	0.372325	26.12	55.1898	0.908852	26.12	82.2593	0.945828	26.12	61.7976	0.937313	26.12	66.2122	0.481311
26.14	72.4536	0.396983	26.14	56.0882	0.885687	26.14	82.4	0.274571	26.14	62.0138	0.843188	26.14	66.2754	0.363289
26.16	71.9729	0.378336	26.16	56.2985	0.330591	26.16	82.1355	0.312403	26.16	61.4315	0.846628	26.16	65.328	0.498707
26.18	71.0254	0.157146	26.18	56.1612	0.206464	26.18	82.2684	0.615582	26.18	61.5878	0.906276	26.18	64.4502	0.393907
26.2	71.7108	0.422512	26.2	57.1073	0.397865	26.2	82.6967	0.476669	26.2	61.8513	0.426626	26.2	64.6758	0.253299
26.22	71.5676	0.350685	26.22	55.7656	0.207285	26.22	82.3384	0.418775	26.22	61.6176	0.711945	26.22	64.4949	0.976412
26.24	70.1147	0.359061	26.24	55.7341	0.293651	26.24	81.1698	0.0987742	26.24	61.0875	0.816102	26.24	64.5801	0.213896
26.26	68.9297	0.813066	26.26	55.7237	0.776825	26.26	80.8887	0.705128	26.26	60.4979	0.318876	26.26	64.1886	0.149568
26.28	69.19	0.543939	26.28	55.8222	0.492168	26.28	81.0606	0.0423331	26.28	60.0997	0.524414	26.28	64.6927	0.931343
26.3	69.0776	0.434848	26.3	56.7651	0.869085	26.3	80.3341	0.389324	26.3	60.8608	0.325463	26.3	64.5794	0.613004
26.32	68.4031	0.929357	26.32	56.0267	0.282564	26.32	80.3952	0.968171	26.32	60.1007	0.750947	26.32	64.8804	0.833233
26.34	68.4128	0.648398	26.34	56.6613	0.284578	26.34	81.1132	0.325065	26.34	59.9021	0.233911	26.34	65.2322	0.846069
26.36	66.7354	0.132352	26.36	56.4085	0.314724	26.36	80.0192	0.171122	26.36	59.1678	0.250448	26.36	64.8294	0.146556
26.38	66.6561	0.819722	26.38	56.07	0.343299	26.38	80.4225	0.447889	26.38	58.8033	0.47751	26.38	64.4543	0.776718
26.4	66.0305	0.624398	26.4	55.7731	0.644143	26.4	79.6345	0.784275	26.4	59.2179	0.938522	26.4	64.3409	0.255381
26.42	64.9162	0.401838	26.42	55.5727	0.0206156	26.42	79.6378	0.125061	26.42	59.0628	0.706684	26.42	65.1559	0.514919
26.44	64.6745	0.383266	26.44	55.1289	0.207322	26.44	80.3282	0.0337095	26.44	58.7113	0.0922548	26.44	65.0356	0.453465
26.46	64.502	0.545939	26.46	55.168	0.620117	26.46	81.2121	0.138735	26.46	59.3215	0.13044	26.46	64.9556	0.67097
26.48	64.543	0.8214	26.48	55.1987	0.465232	26.48	81.2808	0.653486	26.48	58.4184	0.820873	26.48	64.9748	0.716004
26.5	64.7097	0.232275	26.5	54.955	0.0819571	26.5	81.5199	0.104339	26.5	57.5448	0.65209	26.5	64.7645	0.613877
26.52	63.7425	0.252166	26.52	54.1397	0.897513	26.52	81.4092	0.88583	26.52	56.5768	0.26016	26.52	64.4847	0.95954
26.54	63.5638	0.192804	26.54	53.7933	0.092125	26.54	81.8795	0.732317	26.54	57.067	0.72633	26.54	64.5548	0.169919
26.56	63.3229	0.98622	26.56	54.0111	0.342607	26.56	82.0016	0.818294	26.56	56.4718	0.861653	26.56	64.132	0.599442
26.58	63.2956	0.648942	26.58	54.1673	0.793948	26.58	80.7671	0.272332	26.58	56.3497	0.872115	26.58	64.0949	0.980717
26.6	64.0372	0.437278	26.6	53.691	0.391099	26.6	80.3598	0.938978	26.6	56.4249	0.970974	26.6	63.9798	0.0822072
26.62	62.8941	0.0440225	26.62	52.8424	0.366232	26.62	80.195	0.410386	26.62	55.5087	0.877086	26.62	63.6923	0.981159
26.64	64.07	0.599169	26.64	53.9968	0.972081	26.64	79.0705	0.538329	26.64	56.2443	0.965291	26.64	63.827	0.227684
26.66	64.3624	0.00465018	26.66	54.1503	0.208323	26.66	78.9633	0.207102	26.66	57.2066	0.326545	26.66	63.4646	0.190934
26.68	64.0657	0.987752	26.68	53.4218	0.669013	26.68	77.7128	0.728653	26.68	57.4653	0.57616	26.68	63.3114	0.0532134
26.7	64.6464	0.449377	26.7	54.5157	0.891902	26.7	77.9901	0.0966442	26.7	57.1079	0.919411	26.7	63.674	0.272856
26.72	64.7863	0.975561	26.72	54.9926	0.581902	26.72	77.0887	0.268794	26.72	57.0788	0.443997	26.72	64.0407	0.877112
26.74	65.26	0.483445	26.74	54.9746	0.838327	26.74	77.4861	0.172333	26.74	57.2877	0.680315	26.74	64.4016	0.259297
26.76	65.3813	0.386802	26.76	54.9057	0.675173	26.76	77.0919	0.585894	26.76	57.6679	0.198173	26.76	64.4296	0.971148
26.78	65.5561	0.656303	26.78	54.5448	0.71064	26.78	76.6804	0.517289	26.78	57.9223	0.753545	26.78	64.0288	0.048851
26.8	65.7102	0.0900369	26.8	55.1008	0.766695	26.8	77.3176	0.8564	26.8	59.189	0.141248	26.8	64.2046	0.539959
26.82	65.8746	0.605112	26.82	54.52	0.990498	26.82	77.5308	0.607771	26.82	59.7941	0.381151	26.82	63.8182	0.663568
26.84	64.7491	0.172756	26.84	56.1009	0.253592	26.84	77.9915	0.970031	26.84	60.1015	0.369797	26.84	63.8456	0.9514
26.86	65.5367	0.969356	26.86	55.9397	0.40355	26.86	78.8211	0.0785931	26.86	59.7201	0.297325	26.86	63.3831	0.120978
26.88	65.8145	0.0456207	26.88	56.1329	0.481343	26.88	81.4434	0.896585	26.88	60.2649	0.521645	26.88	63.7258	0.738359
26.9	65.7745	0.99457	26.9	55.71	0.921551	26.9	81.3476	0.832004	26.9	60.829	0.205894	26.9	63.7181	0.399331
26.92	64.8025	0.197542	26.92	55.1829	0.833968	26.92	81.9442	0.434073	26.92	60.45	0.970935	26.92	63.4358	0.23567
26.94	63.712	0.266384	26.94	55.5921	0.767974	26.94	81.4131	0.233314	26.94	61.0248	0.655645	26.94	63.5477	0.838847
26.96	62.9307	0.0721149	26.96	55.3476	0.696147	26.96	80.2661	0.07298	26.96	61.085	0.730143	26.96	63.5879	0.603372
26.98	61.8584	0.482251	26.98	55.0161	0.526781	26.98	80.6757	0.856039	26.98	60.5234	0.0761306	26.98	63.6641	0.0228589
27	60.6571	0.309714	27	55.2778	0.374461	27	81.6113	0.426766	27	60.0285	0.0624931	27	64.1349	0.331611
27.02	60.0455	0.216109	27.02	54.9166	0.939643	27.02	81.9023	0.97231	27.02	59.041	0.821334	27.02	64.7665	0.23277
27.04	60.2544	0.845333	27.04	54.1574	0.840939	27.04	81.745	0.385211	27.04	58.6359	0.68596	27.04	64.8431	0.506048
27.06	60.5509	0.594428	27.06	54.4745	0.81469	27.06	80.9137	0.0290095	27.06	57.4889	0.806737	27.06	64.8716	0.988678
27.08	61.5118	0.829635	27.08	54.1165	0.932147	27.08	81.4457	0.414246	27.08	57.5725	0.910732	27.08	65.0416	0.448298
27.1	62.1161	0.521904	27.1	52.8684	0.816747	27.1	81.2622	0.536214	27.1	57.8833	0.143722	27.1	64.6986	0.60116
27.12	62.1743	0.905416	27.12	52.4055	0.053081	27.12	80.5982	0.881492	27.12	58.3849	0.985488	27.12	64.6018	0.269846
27.14	63.0515	0.698511	27.14	52.8838	0.294307	27.14	81.1156	0.223273	27.14	58.1822	0.180788	27.14	64.0307	0.913299
27.16	63.7017	0.701356	27.16	53.5939	0.459409	27.16	80.5631	0.288811	27.16	57.4457	0.0965165	27.16	64.0977	0.182738
27.18	64.0649	0.336537	27.18	53.6402	0.933101	27.18	80.3851	0.0129702	27.18	57.2624	0.35941	27.18	64.5312	0.928741
27.2	65.0897	0.647726	27.2	53.5955	0.212937	27.2	80.8205	0.173931	27.2	56.0999	0.844768	27.2	65.287	0.658979
27.22	64.6389	0.36349	27.22	53.7593	0.806339	27.22	79.4998	0.577139	27.22	55.6513	0.225471	27.22	65.3458	0.558829
27.24	65.3114	0.0616399	27.24	55.3797	0.713885	27.24	78.6363	0.35478	27.24	56.4973	0.631918	27.24	65.6647	0.289667
27.26	65.0648	0.144258	27.26	55.7191	0.4487	27.26	78.56	0.155824	27.26	56.0878	0.7078	27.26	65.3898	0.245585
27.28	65.371	0.541166	27.28	55.7587	0.585227	27.28	78.2366	0.53892	27.28	56.3056	0.201407	27.28	66.0725	0.386182
27.3	66.5101	0.38373	27.3	55.8623	0.0711195	27.3	78.6773	0.896081	27.3	56.0247	0.134965	27.3	65.7519	0.700878
27.32	66.5912	0.373874	27.32	55.8356	0.430451	27.32	78.1207	0.40518	27.32	56.7702	0.611355	27.32	65.5114	0.482845
27.34	66.9633	0.412417	27.34	55.4984	0.458718	27.34	78.1274	0.798118	27.34	57.2165	0.0792848	27.34	65.6496	0.913494
27.36	65.8156	0.835001	27.36	55.9112	0.486873	27.36	78.8557	0.770394	27.36	57.9231	0.281894	27.36	65.4007	0.599342
27.38	65.7421	0.660745	27.38	55.6155	0.224926	27.38	78.9977	0.194071	27.38	58.2174	0.82153	27.38	65.8137	0.121558
27.4	66.4593	0.245479	27.4	56.1092	0.00295224	27.4	79.4244	0.909781	27.4	59.222	0.853816	27.4	66.0882	0.19301
27.42	66.5281	0.275631	27.42	56.6415	0.0574772	27.42	80.2113	0.688009	27.42	58.9325	0.267334	27.42	65.9486	0.653184
27.44	66.2142	0.435709	27.44	56.2174	0.947009	27.44	80.8328	0.125141	27.44	59.3629	0.772609	27.44	65.4774	0.533088
27.46	66.7303	0.227853	27.46	54.8836	0.937584	27.46	80.6437	0.739188	27.46	58.8531	0.649072	27.46	65.0026	0.163242
27.48	65.9199	0.695331	27.48	54.7831	0.965112	27.48	80.8802	0.620552	27.48	59.03	0.152802	27.48	64.7159	0.0616444
27.5	66.1112	0.239025	27.5	54.7604	0.033258	27.5	79.5393	0.725725	27.5	59.3773	0.142963	27.5	64.2321	0.827838
27.52	65.4309	0.703499	27.52	54.2037	0.54685	27.52	78.6894	0.0949755	27.52	59.0853	0.760803	27.52	64.2575	0.180777
27.54	64.4093	0.639445	27.54	54.1472	0.987366	27.54	77.928	0.779219	27.54	58.5997	0.232539	27.54	64.1686	0.780697
27.56	64.2105	0.942685	27.56	54.1707	0.423573	27.56	77.6774	0.265475	27.56	58.7922	0.234208	27.56	63.9553	0.0814764
27.58	62.8616	0.887773	27.58	54.3776	0.739367	27.58	77.3751	0.89688	27.58	57.7306	0.837717	27.58	64.0607	0.424319
27.6	63.1336	0.751451	27.6	54.3007	0.670036	27.6	77.6879	0.815688	27.6	57.1807	0.843113	27.6	63.7383	0.379533
27.62	62.7119	0.150162	27.62	53.3221	0.918048	27.62	76.1248	0.929656	27.62	56.7671	0.158429	27.62	63.4677	0.713872
27.64	63.1178	0.573569	27.64	53.3478	0.15652	27.64	75.408	0.728854	27.64	58.6071	0.567679	27.64	63.4334	0.539054
27.66	63.1801	0.103259	27.66	52.9621	0.801329	27.66	74.9048	0.289043	27.66	58.9273	0.877502	27.66	62.9881	0.132485
27.68	63.5856	0.187062	27.68	52.4073	0.28471	27.68	74.2696	0.311537	27.68	59.025	0.634592	27.68	62.6856	0.93072
27.7	63.6323	0.851181	27.7	52.5732	0.258743	27.7	73.7134	0.247198	27.7	59.2948	0.806744	27.7	62.5614	0.375033
27.72	62.9192	0.387936	27.72	53.2667	0.51478	27.72	72.8239	0.762457	27.72	59.4719	0.0512905	27.72	61.9686	0.122547
27.74	63.4212	0.680218	27.74	53.8058	0.924694	27.74	72.701	0.37333	27.74	58.5299	0.739646	27.74	62.3705	0.0285219
27.76	62.9578	0.783214	27.76	53.7684	0.158556	27.76	72.4823	0.624762	27.76	58.0916	0.784659	27.76	62.0307	0.801808
27.78	61.8481	0.61601	27.78	53.9875	0.561894	27.78	71.8865	0.797762	27.78	56.8901	0.287098	27.78	61.5091	0.391172
27.8	61.8813	0.317248	27.8	54.0973	0.74359	27.8	71.3221	0.680443	27.8	56.7453	0.864113	27.8	61.5702	0.406119
27.82	61.5083	0.742967	27.82	54.1861	0.675605	27.82	70.4466	0.955546	27.82	57.4909	0.125617	27.82	61.0354	0.0346297
27.84	62.2959	0.517323	27.84	54.1723	0.297677	27.84	70.3163	0.532726	27.84	58.2261	0.904578	27.84	61.0713	0.683191
27.86	62.2583	0.0945427	27.86	54.6662	0.96891	27.86	70.8826	0.746592	27.86	58.1159	0.168887	27.86	61.3019	0.819938
27.88	61.9276	0.063657	27.88	54.9265	0.387212	27.88	71.6271	0.149755	27.88	58.1788	0.778683	27.88	61.2043	0.576478
27.9	61.6831	0.624709	27.9	54.8658	0.532383	27.9	71.9632	0.921066	27.9	58.5709	0.432025	27.9	61.3458	0.662953
27.92	61.4446	0.596865	27.92	54.8152	0.340891	27.92	71.9577	0.959949	27.92	59.7322	0.694488	27.92	61.3394	0.449611
27.94	61.3785	0.525712	27.94	53.9907	0.769133	27.94	73.1712	0.862566	27.94	60.1003	0.292533	27.94	61.5561	0.0826885
27.96	60.7712	0.916105	27.96	53.6631	0.511461	27.96	73.5352	0.374845	27.96	60.6531	0.888358	27.96	61.8315	0.00638363
27.98	61.5021	0.612589	27.98	52.7123	0.562479	27.98	72.6901	0.181225	27.98	60.7277	0.88366	27.98	61.7367	0.180582
28	61.7666	0.69898	28	52.5681	0.484531	28	72.8796	0.733674	28	60.7954	0.707456	28	61.4482	0.711382
28.02	61.0349	0.339706	28.02	51.7816	0.440874	28.02	73.6946	0.531713	28.02	60.6607	0.136137	28.02	61.7128	0.0273879
28.04	61.3285	0.916471	28.04	50.2413	0.850155	28.04	73.9331	0.473654	28.04	60.0558	0.473481	28.04	61.5168	0.258004
28.06	61.1065	0.72825	28.06	48.9876	0.887337	28.06	73.4092	0.127669	28.06	59.5553	0.394153	28.06	61.7606	0.385683
28.08	61.2076	0.934456	28.08	48.7439	0.870565	28.08	73.5346	0.914429	28.08	59.7864	0.740603	28.08	62.1255	0.855901
28.1	62.2694	0.75795	28.1	48.2841	0.752192	28.1	74.3499	0.812211	28.1	59.5745	0.720331	28.1	62.1594	0.696435
28.12	61.91	0.211858	28.12	47.6946	0.587888	28.12	74.4253	0.0908807	28.12	59.5896	0.33657	28.12	62.4756	0.211835
28.14	60.8256	0.343284	28.14	47.7575	0.637216	28.14	74.85	0.818503	28.14	59.6871	0.969473	28.14	62.7632	0.87225
28.16	60.0783	0.432214	28.16	47.4877	0.553486	28.16	75.5005	0.796918	28.16	59.3395	0.397591	28.16	62.9175	0.863792
28.18	60.0178	0.109968	28.18	47.5247	0.713633	28.18	75.9968	0.119673	28.18	59.1134	0.394552	28.18	63.0878	0.347519
28.2	60.2431	0.356931	28.2	46.8654	0.787725	28.2	76.503	0.0620416	28.2	58.3653	0.364007	28.2	63.4004	0.927214
28.22	60.4338	0.013958	28.22	47.1777	0.0219822	28.22	76.5705	0.160385	28.22	59.385	0.255449	28.22	62.7586	0.600159
28.24	61.0693	0.944977	28.24	47.8516	0.279116	28.24	76.9162	0.0248141	28.24	61.0207	0.550271	28.24	62.427	0.863617
28.26	61.041	0.796812	28.26	47.1844	0.284682	28.26	77.4889	0.40926	28.26	59.6726	0.94956	28.26	62.5105	0.336853
28.28	61.2327	0.982959	28.28	47.8958	0.234909	28.28	78.2514	0.465547	28.28	59.6107	0.796849	28.28	62.253	0.145697
28.3	61.6819	0.853151	28.3	48.4977	0.402203	28.3	78.8438	0.128995	28.3	60.3329	0.0214594	28.3	61.9306	0.70816
28.32	61.1451	0.0847738	28.32	48.1395	0.714732	28.32	78.9744	0.854075	28.32	60.0285	0.86629	28.32	62.2981	0.296632
28.34	61.9612	0.159863	28.34	49.6386	0.0526568	28.34	79.3862	0.287133	28.34	59.4459	0.152831	28.34	62.4826	0.758068
28.36	61.5138	0.866857	28.36	49.8679	0.873298	28.36	79.9602	0.767466	28.36	59.1714	0.124283	28.36	62.6031	0.359613
28.38	60.941	0.73078	28.38	50.4547	0.17104	28.38	79.4469	0.0354354	28.38	59.4594	0.234369	28.38	62.7315	0.0636559
28.4	61.4048	0.793228	28.4	51.3279	0.354011	28.4	79.8485	0.376039	28.4	59.888	0.509263	28.4	62.7151	0.791844
28.42	61.0282	0.867464	28.42	52.3778	0.0586869	28.42	79.8176	0.0101154	28.42	60.0233	0.27532	28.42	62.861	0.619253
28.44	60.9568	0.946386	28.44	52.9882	0.521689	28.44	80.2124	0.0372774	28.44	60.0156	0.455242	28.44	63.0335	0.840024
28.46	60.4199	0.335728	28.46	54.2896	0.0319142	28.46	81.1309	0.562226	28.46	60.5471	0.726599	28.46	62.9374	0.885112
28.48	60.4071	0.285879	28.48	54.0588	0.805656	28.48	80.7766	0.913188	28.48	61.0685	0.388139	28.48	63.1623	0.750732
28.5	59.3099	0.917637	28.5	54.0726	0.489673	28.5	80.8207	0.0641228	28.5	61.762	0.0241408	28.5	63.3204	0.730275
28.52	58.2528	0.345811	28.52	54.8094	0.869017	28.52	80.9576	0.502397	28.52	62.0176	0.171226	28.52	63.5008	0.125662
28.54	58.4338	0.155216	28.54	54.6405	0.779164	28.54	80.3509	0.00397088	28.54	62.1812	0.828503	28.54	63.7762	0.508926
28.56	57.6999	0.342761	28.56	54.1351	0.716668	28.56	80.0698	0.282983	28.56	61.797	0.1144	28.56	63.7781	0.44587
28.58	57.9284	0.815728	28.58	53.9632	0.701544	28.58	79.4141	0.818226	28.58	61.6176	0.744174	28.58	63.7013	0.466182
28.6	57.8934	0.526696	28.6	54.2789	0.947812	28.6	79.9175	0.245562	28.6	61.2478	0.863666	28.6	63.4932	0.656081
28.62	57.1257	0.647709	28.62	54.0243	0.67575	28.62	79.2394	0.0217324	28.62	61.0729	0.192754	28.62	63.3481	0.292423
28.64	57.7255	0.108892	28.64	53.3868	0.498714	28.64	77.9992	0.854576	28.64	60.8345	0.24784	28.64	62.9011	0.232227
28.66	58.2615	0.281801	28.66	53.3734	0.150323	28.66	77.4189	0.0934247	28.66	61.3795	0.300087	28.66	62.4825	0.143823
28.68	58.5361	0.357813	28.68	54.2912	0.796245	28.68	77.3484	0.827743	28.68	60.7024	0.572663	28.68	62.032	0.503396
28.7	59.205	0.148702	28.7	53.4497	0.489105	28.7	77.2756	0.372045	28.7	60.0839	0.23869	28.7	62.038	0.587924
28.72	58.3458	0.248988	28.72	53.4825	0.383776	28.72	76.7762	0.21716	28.72	60.4138	0.00884695	28.72	61.7533	0.136786
28.74	57.5071	0.15862	28.74	53.7027	0.990354	28.74	77.096	0.528958	28.74	59.5409	0.646665	28.74	61.7156	0.249261
28.76	57.9108	0.27641	28.76	53.3261	0.370249	28.76	77.1777	0.237943	28.76	58.7714	0.78663	28.76	61.5636	0.270589
28.78	58.9435	0.970018	28.78	53.7389	0.225969	28.78	76.7932	0.272345	28.78	59.4446	0.0715928	28.78	61.0391	0.567981
28.8	59.0001	0.264293	28.8	53.8712	0.404569	28.8	76.8658	0.496323	28.8	59.138	0.874971	28.8	60.3679	0.127393
28.82	59.5706	0.0847512	28.82	54.1747	0.952362	28.82	76.5612	0.0968326	28.82	59.438	0.96922	28.82	60.0961	0.39885
28.84	59.3609	0.914828	28.84	53.7678	0.282075	28.84	76.31	0.638607	28.84	60.2251	0.878269	28.84	60.39	0.0254174
28.86	59.6224	0.127691	28.86	53.8172	0.320709	28.86	75.5824	0.959581	28.86	59.5415	0.554417	28.86	60.4568	0.262665
28.88	59.7939	0.853529	28.88	54.8881	0.292737	28.88	75.7411	0.411935	28.88	60.127	0.10056	28.88	59.8791	0.507282
28.9	58.8648	0.797112	28.9	55.0763	0.191953	28.9	75.4349	0.954414	28.9	59.6983	0.976161	28.9	60.0293	0.233807
28.92	59.0189	0.407826	28.92	54.7946	0.828389	28.92	75.2017	0.489586	28.92	59.7377	0.355028	28.92	59.6406	0.291
28.94	59.2197	0.705544	28.94	55.6566	0.449168	28.94	74.8187	0.543081	28.94	59.3597	0.868713	28.94	59.4617	0.101062
28.96	58.6403	0.0105242	28.96	54.8757	0.652402	28.96	74.2565	0.347529	28.96	58.7424	0.0470567	28.96	59.1426	0.854609
28.98	58.5455	0.144294	28.98	55.8441	0.636354	28.98	73.3627	0.398048	28.98	58.6955	0.195579	28.98	59.3073	0.177397
29	58.4953	0.51348	29	56.6027	0.182603	29	73.1506	0.987577	29	58.4815	0.767764	29	59.5382	0.300052
29.02	58.8223	0.44022	29.02	57.3474	0.993973	29.02	73.4772	0.714264	29.02	58.2807	0.514516	29.02	59.849	0.398408
29.04	58.6255	0.0616089	29.04	56.7934	0.133826	29.04	73.5779	0.958422	29.04	58.0583	0.89115	29.04	60.3016	0.20211
29.06	58.0224	0.519719	29.06	56.3958	0.401249	29.06	73.7365	0.822237	29.06	58.256	0.389613	29.06	60.3153	0.132698
29.08	56.9971	0.740112	29.08	55.5777	0.927687	29.08	73.21	0.53949	29.08	58.3009	0.263554	29.08	60.7814	0.460814
29.1	56.0752	0.729583	29.1	55.925	0.123747	29.1	74.3707	0.295768	29.1	58.412	0.951331	29.1	60.6283	0.34105
29.12	55.8301	0.180219	29.12	56.2037	0.167983	29.12	73.8908	0.715715	29.12	58.433	0.690715	29.12	60.853	0.0227007
29.14	57.0306	0.359529	29.14	54.8535	0.998123	29.14	73.7587	0.515417	29.14	58.3214	0.0696181	29.14	61.0264	0.861036
29.16	56.0322	0.427826	29.16	54.1195	0.815373	29.16	74.3503	0.188909	29.16	58.1339	0.341606	29.16	60.8912	0.89718
29.18	56.1766	0.568745	29.18	54.6532	0.874477	29.18	73.4016	0.12353	29.18	58.0408	0.934355	29.18	61.2092	0.640495
29.2	55.9387	0.306905	29.2	53.1896	0.836303	29.2	73.9668	0.804912	29.2	57.9195	0.982935	29.2	60.6853	0.816989
29.22	55.9735	0.347038	29.22	52.4017	0.563775	29.22	73.3089	0.41932	29.22	57.3381	0.0249134	29.22	60.2395	0.967923
29.24	56.379	0.970736	29.24	51.6887	0.0510659	29.24	72.8027	0.852527	29.24	56.8324	0.57015	29.24	59.9868	0.714366
29.26	57.0011	0.909162	29.26	51.5555	0.701535	29.26	72.8646	0.264901	29.26	56.4415	0.507499	29.26	59.613	0.126785
29.28	56.7368	0.455022	29.28	50.4419	0.999853	29.28	73.2891	0.956812	29.28	54.863	0.003001	29.28	59.7218	0.590761
29.3	56.5091	0.110128	29.3	49.8886	0.528278	29.3	73.9276	0.987624	29.3	54.6116	0.600644	29.3	60.2395	0.281236
29.32	56.398	0.621472	29.32	50.2532	0.478055	29.32	74.5359	0.645241	29.32	54.3851	0.708198	29.32	59.8472	0.916568
29.34	56.1907	0.634648	29.34	50.6369	0.410593	29.34	73.3941	0.139555	29.34	54.0386	0.679458	29.34	59.7845	0.478451
29.36	56.7127	0.514883	29.36	50.8343	0.917419	29.36	72.2518	0.443212	29.36	53.926	0.233149	29.36	60.3368	0.857208
29.38	56.2354	0.611803	29.38	51.28	0.284216	29.38	72.2637	0.0813346	29.38	54.4775	0.800475	29.38	60.2451	0.373275
29.4	56.6925	0.424202	29.4	51.1593	0.355068	29.4	71.9767	0.48477	29.4	54.3477	0.615996	29.4	60.0818	0.172774
29.42	56.7445	0.731458	29.42	50.6423	0.583144	29.42	71.4141	0.184722	29.42	54.8794	0.41801	29.42	59.793	0.472285
29.44	56.7238	0.742301	29.44	50.7364	0.109747	29.44	71.7664	0.0565366	29.44	56.5244	0.460982	29.44	59.7269	0.728453
29.46	56.453	0.517755	29.46	50.3019	0.458077	29.46	71.8956	0.54679	29.46	56.3556	0.631281	29.46	59.6356	0.585666
29.48	56.4387	0.814327	29.48	49.7555	0.749084	29.48	72.5313	0.866511	29.48	57.2114	0.794683	29.48	59.8664	0.327684
29.5	55.4527	0.371091	29.5	49.9233	0.808304	29.5	72.291	0.739995	29.5	57.3047	0.776588	29.5	59.7778	0.575846
29.52	56.0006	0.368831	29.52	50.1756	0.576842	29.52	72.5665	0.673588	29.52	58.2738	0.536766	29.52	59.6472	0.215494
29.54	55.2491	0.0217176	29.54	50.4146	0.184871	29.54	73.1247	0.297182	29.54	57.9937	0.0960124	29.54	60.1061	0.42178
29.56	55.7045	0.303579	29.56	50.555	0.921128	29.56	73.1833	0.852449	29.56	58.0307	0.0543429	29.56	59.706	0.149874
29.58	55.406	0.469377	29.58	51.7367	0.957751	29.58	73.0533	0.0422736	29.58	58.1464	0.979473	29.58	59.549	0.146626
29.6	55.2786	0.627528	29.6	51.9143	0.441663	29.6	73.9351	0.957062	29.6	58.8587	0.459643	29.6	59.3984	0.383477
29.62	55.064	0.0912771	29.62	52.1123	0.759167	29.62	74.6359	0.92514	29.62	58.8102	0.986646	29.62	59.0943	0.9372
29.64	54.3885	0.660271	29.64	51.4642	0.165311	29.64	75.5247	0.772728	29.64	60.1927	0.632081	29.64	58.6705	0.379111
29.66	54.6617	0.137811	29.66	51.7943	0.0347462	29.66	76.29	0.175011	29.66	60.6624	0.508527	29.66	58.468	0.340865
29.68	53.655	0.699726	29.68	51.9958	0.449498	29.68	77.1973	0.844101	29.68	61.2636	0.224424	29.68	57.9496	0.503735
29.7	53.5973	0.356703	29.7	52.9663	0.885672	29.7	78.219	0.109679	29.7	60.9307	0.0238543	29.7	58.0692	0.0377922
29.72	53.5617	0.83165	29.72	52.8193	0.892572	29.72	79.5209	0.999806	29.72	60.9892	0.330881	29.72	58.3111	0.374976
29.74	53.8044	0.0764725	29.74	52.1762	0.0816059	29.74	80.0977	0.731308	29.74	60.7054	0.176087	29.74	58.1234	0.878948
29.76	53.0893	0.808133	29.76	52.036	0.547744	29.76	79.9672	0.440859	29.76	60.7736	0.493187	29.76	57.9307	0.214458
29.78	53.1348	0.104276	29.78	51.2652	0.185229	29.78	80.5171	0.434359	29.78	59.6958	0.378145	29.78	56.9138	0.282883
29.8	54.2906	0.77224	29.8	49.9339	0.258873	29.8	81.1587	0.66852	29.8	59.5425	0.226247	29.8	57.1579	0.046311
29.82	55.2054	0.99729	29.82	51.1014	0.854135	29.82	81.0822	0.322425	29.82	58.362	0.909948	29.82	57.3539	0.341058
29.84	55.7717	0.440986	29.84	51.4695	0.47682	29.84	81.4552	0.780448	29.84	57.9436	0.92349	29.84	58.1257	0.465793
29.86	56.3299	0.116133	29.86	51.7365	0.533155	29.86	82.3796	0.310873	29.86	57.8354	0.963881	29.86	57.6813	0.83443
29.88	56.4381	0.733079	29.88	50.9152	0.662551	29.88	82.6417	0.225358	29.88	56.7487	0.788472	29.88	57.3111	0.0576766
29.9	56.8565	0.460874	29.9	51.6732	0.549971	29.9	82.4373	0.339275	29.9	56.6257	0.664635	29.9	57.296	0.812488
29.92	57.6966	0.863529	29.92	51.9456	0.932297	29.92	80.6009	0.200698	29.92	56.1236	0.184085	29.92	57.4842	0.457929
29.94	58.1723	0.584695	29.94	52.3307	0.633417	29.94	79.1502	0.0474689	29.94	56.0479	0.535363	29.94	57.3177	0.344636
29.96	58.6593	0.970854	29.96	51.7258	0.793668	29.96	78.8539	0.115474	29.96	55.5779	0.820717	29.96	57.2497	0.693303
29.98	58.2918	0.203924	29.98	50.901	0.253203	29.98	77.9571	0.679521	29.98	55.4471	0.649043	29.98	57.6462	0.49072
30	59.0114	0.86	30	50.3956	0.149766	30	76.8098	0.440143	30	55.0867	0.682856	30	57.9615	0.0372173
30.02	59.0207	0.934922	30.02	49.7595	0.213524	30.02	76.1448	0.388078	30.02	55.6347	0.122795	30.02	57.9084	0.698161
30.04	59.5747	0.61979	30.04	49.9606	0.352586	30.04	75.4422	0.627926	30.04	56.4909	0.565739	30.04	58.5374	0.400612
30.06	58.757	0.962817	30.06	49.0003	0.168074	30.06	74.3442	0.534664	30.06	56.3216	0.579037	30.06	58.3775	0.985807
30.08	59.1059	0.994722	30.08	49.4602	0.80725	30.08	74.0042	0.0937087	30.08	56.7815	0.49856	30.08	58.4597	0.907158
30.1	58.4995	0.955095	30.1	50.2884	0.813069	30.1	72.6508	0.649235	30.1	56.232	0.879893	30.1	58.2051	0.651872
30.12	58.7742	0.228523	30.12	50.3604	0.332521	30.12	72.9376	0.382429	30.12	56.3564	0.445611	30.12	58.5326	0.423878
30.14	58.4755	0.365954	30.14	49.9966	0.296733	30.14	72.5414	0.458407	30.14	55.4452	0.602661	30.14	58.4344	0.329416
30.16	58.7515	0.280393	30.16	50.1371	0.772307	30.16	71.0343	0.272675	30.16	55.4774	0.236495	30.16	58.3051	0.344141
30.18	56.3412	0.492966	30.18	50.7331	0.199565	30.18	71.1299	0.263396	30.18	55.9268	0.584242	30.18	58.1435	0.409462
30.2	56.3556	0.237484	30.2	51.5083	0.510565	30.2	71.137	0.675276	30.2	57.0751	0.330064	30.2	57.6471	0.353374
30.22	55.6657	0.169934	30.22	52.2393	0.133809	30.22	72.1976	0.498904	30.22	57.065	0.5796	30.22	57.5324	0.918953
30.24	55.4938	0.338138	30.24	53.0687	0.302599	30.24	73.6685	0.881074	30.24	58.1078	0.154056	30.24	57.4865	0.645296
30.26	54.5944	0.863445	30.26	54.1434	0.48808	30.26	74.7625	0.237691	30.26	58.2047	0.478502	30.26	57.9404	0.984956
30.28	52.6977	0.672031	30.28	54.4937	0.935185	30.28	75.4349	0.288665	30.28	58.6092	0.758737	30.28	58.3127	0.0961172
30.3	52.4259	0.624887	30.3	54.8957	0.682457	30.3	76.1185	0.602977	30.3	57.6891	0.978614	30.3	57.8637	0.0988254
30.32	53.2017	0.781007	30.32	54.8096	0.188958	30.32	76.7726	0.925561	30.32	58.0316	0.468708	30.32	57.3943	0.954333
30.34	53.4276	0.273919	30.34	54.9233	0.53716	30.34	75.7272	0.807663	30.34	57.9838	0.885424	30.34	58.0642	0.690144
30.36	53.0596	0.173043	30.36	54.7066	0.871636	30.36	76.6893	0.763887	30.36	57.6574	0.837598	30.36	57.8601	0.364863
30.38	52.9857	0.211677	30.38	54.7851	0.719179	30.38	77.1231	0.728373	30.38	57.7638	0.562464	30.38	57.5916	0.965773
30.4	54.1019	0.133409	30.4	55.6204	0.17788	30.4	77.7169	0.93636	30.4	58.2229	0.917609	30.4	57.5589	0.897533
30.42	53.8914	0.350306	30.42	56.5657	0.627397	30.42	77.8427	0.465252	30.42	57.9535	0.986767	30.42	57.5547	0.639818
30.44	54.0588	0.153833	30.44	56.9752	0.0266657	30.44	78.3588	0.130997	30.44	57.9608	0.258506	30.44	57.6683	0.170905
30.46	54.3733	0.133502	30.46	57.185	0.751429	30.46	78.5064	0.0670515	30.46	57.8168	0.178677	30.46	57.3413	0.765713
30.48	54.4557	0.782647	30.48	56.4286	0.367102	30.48	77.4839	0.899065	30.48	57.7713	0.645335	30.48	57.1623	0.714059
30.5	55.3403	0.497911	30.5	56.4799	0.00958192	30.5	76.7513	0.29066	30.5	57.6989	0.000367382	30.5	57.1836	0.512811
30.52	55.3259	0.0843914	30.52	56.3499	0.686881	30.52	76.5798	0.264705	30.52	58.0261	0.652227	30.52	57.3827	0.119799
30.54	55.656	0.925265	30.54	55.608	0.815645	30.54	76.6957	0.701745	30.54	57.6271	0.721617	30.54	57.4301	0.94543
30.56	55.581	0.162326	30.56	54.6082	0.059077	30.56	75.5431	0.896671	30.56	56.8775	0.180769	30.56	57.4514	0.0490491
30.58	56.2621	0.975464	30.58	54.1363	0.757258	30.58	74.6785	0.0165538	30.58	56.9997	0.0376777	30.58	57.7552	0.520331
30.6	57.604	0.310853	30.6	54.0324	0.127024	30.6	73.6331	0.812095	30.6	56.4785	0.340175	30.6	57.2446	0.261721
30.62	58.1758	0.716511	30.62	53.4634	0.464457	30.62	73.4901	0.83304	30.62	56.8965	0.422654	30.62	56.8958	0.166595
30.64	57.8799	0.598899	30.64	52.7232	0.250046	30.64	72.4836	0.215444	30.64	56.291	0.854932	30.64	56.9729	0.826582
30.66	57.6153	0.534655	30.66	51.749	0.234549	30.66	72.1444	0.480426	30.66	54.7968	0.912862	30.66	57.0275	0.280238
30.68	58.5275	0.522183	30.68	51.6788	0.0279932	30.68	72.7657	0.110073	30.68	53.6966	0.294759	30.68	56.6224	0.554938
30.7	58.5885	0.798329	30.7	51.0703	0.0299067	30.7	72.3626	0.0362208	30.7	53.043	0.0201041	30.7	57.1897	0.0545318
30.72	57.9686	0.239242	30.72	50.7778	0.587582	30.72	73.585	0.605909	30.72	52.9139	0.079043	30.72	57.0335	0.384598
30.74	57.7897	0.0806819	30.74	50.4379	0.269039	30.74	73.6097	0.736595	30.74	53.1061	0.548547	30.74	56.5896	0.571989
30.76	57.4742	0.508387	30.76	50.2152	0.120608	30.76	72.3392	0.773888	30.76	52.9607	0.162849	30.76	56.5445	0.79317
30.78	56.5388	0.0435546	30.78	50.6225	0.696743	30.78	73.6143	0.793397	30.78	52.844	0.280971	30.78	56.8257	0.0494508
30.8	57.7251	0.0124977	30.8	50.7629	0.249566	30.8	73.7783	0.735119	30.8	53.5417	0.0888974	30.8	57.2523	0.709672
30.82	57.5666	0.269513	30.82	50.3353	0.182187	30.82	75.4357	0.750922	30.82	54.1131	0.21058	30.82	56.7107	0.699149
30.84	58.2018	0.513509	30.84	50.3171	0.560891	30.84	75.0044	0.19417	30.84	54.6621	0.958465	30.84	57.0322	0.0788023
30.86	58.2308	0.22043	30.86	50.0081	0.450741	30.86	75.5945	0.687732	30.86	54.5303	0.491399	30.86	56.389	0.615737
30.88	57.7848	0.633814	30.88	49.7933	0.242992	30.88	75.4301	0.22208	30.88	54.1942	0.143719	30.88	56.7483	0.416328
30.9	57.3656	0.834704	30.9	50.1106	0.477449	30.9	75.4026	0.763177	30.9	53.5676	0.516764	30.9	57.2136	0.98008
30.92	58.8599	0.837247	30.92	50.4635	0.425411	30.92	75.4491	0.76114	30.92	54.757	0.42481	30.92	57.3505	0.665765
30.94	58.0789	0.169394	30.94	50.3381	0.550963	30.94	75.7551	0.556182	30.94	54.255	0.691674	30.94	57.1478	0.248507
30.96	56.4712	0.967108	30.96	50.9079	0.664397	30.96	76.9973	0.414269	30.96	53.9626	0.0776036	30.96	57.3002	0.835413
30.98	56.6884	0.549871	30.98	51.0448	0.457181	30.98	77.3864	0.586247	30.98	54.0538	0.656858	30.98	57.8616	0.347068
31	57.174	0.674599	31	51.1754	0.484356	31	77.8789	0.211892	31	53.5528	0.513851	31	57.7079	0.169962
31.02	56.4383	0.468348	31.02	51.6616	0.0779738	31.02	78.4433	0.426123	31.02	53.2278	0.818727	31.02	57.6754	0.923025
31.04	57.2731	0.00158224	31.04	52.1203	0.619921	31.04	79.0385	0.532615	31.04	53.5886	0.331914	31.04	57.9578	0.42071
31.06	57.336	0.14986	31.06	51.4857	0.966967	31.06	79.2481	0.372446	31.06	54.2929	0.00586237	31.06	57.9845	0.795765
31.08	57.0515	0.0974251	31.08	51.1807	0.993083	31.08	78.9291	0.998006	31.08	55.0788	0.945043	31.08	58.1812	0.723905
31.1	57.2917	0.339905	31.1	50.9022	0.980795	31.1	79.3571	0.514394	31.1	56.0067	0.746495	31.1	58.0513	0.329211
31.12	56.5924	0.316354	31.12	50.9671	0.93797	31.12	79.187	0.13651	31.12	55.6823	0.926549	31.12	58.3783	0.964598
31.14	57.1706	0.436496	31.14	50.7594	0.991671	31.14	78.393	0.848836	31.14	55.2727	0.437676	31.14	58.7174	0.806294
31.16	57.2743	0.490432	31.16	51.0767	0.400013	31.16	77.5571	0.652413	31.16	55.9701	0.534233	31.16	58.823	0.280595
31.18	57.5057	0.101662	31.18	51.3091	0.581403	31.18	77.6825	0.818295	31.18	55.8679	0.931333	31.18	59.0203	0.690279
31.2	57.4909	0.377972	31.2	51.4139	0.652227	31.2	76.7008	0.75499	31.2	55.2145	0.888365	31.2	58.8083	0.843338
31.22	56.9657	0.45048	31.22	50.9746	0.790751	31.22	77.0161	0.363519	31.22	55.6222	0.174599	31.22	59.1423	0.668021
31.24	56.8937	0.665344	31.24	50.2455	0.497916	31.24	76.0829	0.101511	31.24	55.4659	0.627504	31.24	59.388	0.110066
31.26	57.7073	0.853966	31.26	50.1555	0.554125	31.26	76.0546	0.356441	31.26	55.6038	0.26567	31.26	59.0107	0.123611
31.28	58.1673	0.483436	31.28	50.1373	0.723472	31.28	75.5943	0.596941	31.28	55.7235	0.407033	31.28	58.6632	0.313436
31.3	57.6829	0.661489	31.3	49.4594	0.0550245	31.3	74.4205	0.475424	31.3	55.8022	0.593441	31.3	58.3555	0.491268
31.32	57.3668	0.468191	31.32	49.5512	0.36466	31.32	73.1431	0.801752	31.32	55.8184	0.60882	31.32	58.6651	0.436382
31.34	57.9563	0.376916	31.34	49.2567	0.547694	31.34	72.2113	0.617926	31.34	56.8294	0.984763	31.34	59.0467	0.342989
31.36	57.9792	0.21609	31.36	49.909	0.642988	31.36	70.9912	0.531867	31.36	56.7817	0.442003	31.36	58.4537	0.266949
31.38	58.3151	0.95408	31.38	49.6877	0.0964372	31.38	71.816	0.859015	31.38	57.7322	0.656663	31.38	57.9391	0.233301
31.4	58.5556	0.0909194	31.4	50.2002	0.645595	31.4	71.5735	0.689936	31.4	59.1477	0.285789	31.4	57.7137	0.911778
31.42	59.1405	0.906436	31.42	50.5275	0.626496	31.42	70.7805	0.181284	31.42	58.9459	0.256782	31.42	57.2705	0.856883
31.44	59.4244	0.344094	31.44	50.977	0.406468	31.44	70.268	0.670274	31.44	59.2379	0.533106	31.44	57.7661	0.3796
31.46	59.4442	0.612994	31.46	50.7728	0.0665416	31.46	71.0353	0.767569	31.46	59.2396	0.712324	31.46	56.9024	0.870044
31.48	58.5659	0.0781747	31.48	50.9451	0.922738	31.48	70.6504	0.56843	31.48	59.3498	0.689131	31.48	56.6043	0.34319
31.5	57.7555	0.643126	31.5	51.3745	0.51534	31.5	69.9624	0.480628	31.5	57.9339	0.266424	31.5	56.4938	0.358214
31.52	58.959	0.957024	31.52	51.6224	0.0270758	31.52	70.1838	0.0586224	31.52	58.2841	0.714992	31.52	56.2473	0.430422
31.54	58.2322	0.604431	31.54	51.3718	0.793786	31.54	70.777	0.108653	31.54	57.6623	0.456947	31.54	56.0538	0.748832
31.56	58.126	0.11138	31.56	52.5289	0.691416	31.56	70.616	0.594981	31.56	57.4897	0.861707	31.56	55.8179	0.579414
31.58	58.2344	0.0876562	31.58	52.8798	0.00885736	31.58	70.7081	0.64012	31.58	57.372	0.534575	31.58	55.4091	0.651455
31.6	58.5087	0.720047	31.6	53.3516	0.882484	31.6	71.1934	0.034851	31.6	57.0689	0.206342	31.6	54.9919	0.627114
31.62	57.9804	0.672471	31.62	53.407	0.0639103	31.62	71.7852	0.750697	31.62	56.9032	0.883634	31.62	55.3194	0.0256062
31.64	58.9435	0.0254815	31.64	53.1888	0.423424	31.64	71.4161	0.0651878	31.64	57.6594	0.733948	31.64	54.8045	0.943173
31.66	57.8605	0.157374	31.66	52.9979	0.167903	31.66	71.0539	0.827252	31.66	56.8953	0.171452	31.66	54.5601	0.350931
31.68	57.7674	0.103796	31.68	53.9055	0.803024	31.68	71.2612	0.739354	31.68	56.5819	0.168843	31.68	54.5916	0.501237
31.7	58.0362	0.184065	31.7	53.7961	0.143559	31.7	71.4707	0.283756	31.7	57.0373	0.211975	31.7	54.9451	0.338461
31.72	58.52	0.398037	31.72	53.6887	0.493165	31.72	71.9428	0.774323	31.72	56.646	0.0748803	31.72	54.9094	0.180314
31.74	59.481	0.22431	31.74	53.3977	0.489997	31.74	72.4391	0.538353	31.74	56.4815	0.23611	31.74	54.9742	0.382393
31.76	59.1854	0.105181	31.76	53.224	0.0820517	31.76	72.608	0.904455	31.76	56.7066	0.655146	31.76	55.1202	0.263779
31.78	59.031	0.195321	31.78	52.5414	0.0898138	31.78	72.3359	0.364969	31.78	56.1199	0.331405	31.78	54.9863	0.937249
31.8	59.2796	0.898637	31.8	52.2136	0.458176	31.8	71.4681	0.838755	31.8	56.9325	0.0509213	31.8	55.0421	0.373091
31.82	59.6293	0.114915	31.82	51.5909	0.171167	31.82	70.9914	0.540568	31.82	57.5979	0.305109	31.82	54.8968	0.374427
31.84	60.0172	0.862994	31.84	51.9614	0.740196	31.84	70.2154	0.692504	31.84	57.6623	0.340355	31.84	55.4845	0.952697
31.86	60.5934	0.321738	31.86	51.6944	0.2879	31.86	69.8981	0.434534	31.86	57.3069	0.611259	31.86	55.7436	0.765778
31.88	60.974	0.403617	31.88	52.5206	0.593971	31.88	70.3183	0.907389	31.88	58.111	0.71846	31.88	56.5062	0.359849
31.9	61.3071	0.539651	31.9	51.7628	0.570278	31.9	71.0691	0.838966	31.9	58.3673	0.9865	31.9	56.8896	0.543508
31.92	61.9169	0.273078	31.92	51.963	0.713903	31.92	71.7438	0.424101	31.92	58.2621	0.328081	31.92	56.7863	0.0859042
31.94	62.5275	0.336299	31.94	52.505	0.404215	31.94	72.7281	0.410058	31.94	59.5787	0.537073	31.94	56.5551	0.744586
31.96	62.2548	0.160483	31.96	54.1058	0.304675	31.96	73.5917	0.874124	31.96	59.9151	0.177764	31.96	56.7731	0.857151
31.98	62.8854	0.772165	31.98	54.1778	0.712433	31.98	74.3733	0.818508	31.98	60.3381	0.967852	31.98	56.834	0.652618
32	63.9292	0.899669	32	54.3853	0.061215	32	74.455	0.861784	32	61.1815	0.679136	32	56.8684	0.561758
32.02	65.0082	0.00341723	32.02	54.0218	0.958574	32.02	74.2785	0.977049	32.02	61.5799	0.874033	32.02	57.8208	0.910874
32.04	65.1676	0.60106	32.04	54.2967	0.619731	32.04	75.7638	0.28596	32.04	62.4735	0.609145	32.04	57.4559	0.226232
32.06	66.1543	0.461574	32.06	54.1515	0.667661	32.06	76.8674	0.297292	32.06	63.0242	0.808498	32.06	58.265	0.019287
32.08	65.9296	0.383792	32.08	54.4694	0.338768	32.08	76.2033	0.526526	32.08	63.8352	0.238776	32.08	58.2435	0.719982
32.1	66.594	0.718109	32.1	55.535	0.506186	32.1	75.9476	0.157089	32.1	64.4969	0.0218586	32.1	58.3177	0.518813
32.12	67.9565	0.335081	32.12	56.6158	0.525078	32.12	76.9061	0.200751	32.12	66.7257	0.816576	32.12	58.8046	0.270157
32.14	68.5942	0.395061	32.14	57.208	0.450505	32.14	77.2232	0.971709	32.14	67.5269	0.00210697	32.14	59.5107	0.136434
32.16	68.6516	0.395459	32.16	59.8206	0.5386	32.16	76.6975	0.94931	32.16	67.6873	0.785089	32.16	58.9552	0.512831
32.18	69.1095	0.528781	32.18	61.1334	0.664329	32.18	77.0618	0.229858	32.18	68.4722	0.325034	32.18	58.7369	0.409123
32.2	70.9698	0.106381	32.2	61.7897	0.567073	32.2	76.6933	0.333537	32.2	68.3137	0.427673	32.2	59.0819	0.436926
32.22	72.8015	0.45249	32.22	63.2869	0.11203	32.22	75.4119	0.377675	32.22	69.2157	0.62963	32.22	59.7687	0.345859
32.24	74.6773	0.0550636	32.24	66.1776	0.557719	32.24	74.627	0.769408	32.24	70.4718	0.71384	32.24	60.6709	0.782238
32.26	77.1308	0.693362	32.26	68.0233	0.540548	32.26	74.5847	0.289664	32.26	71.5826	0.315893	32.26	61.0589	0.77988
32.28	81.2713	0.613207	32.28	71.0448	0.12261	32.28	74.1883	0.678789	32.28	73.8336	0.641685	32.28	62.2971	0.0887678
32.3	84.9431	0.0816863	32.3	72.6909	0.348907	32.3	73.8382	0.930105	32.3	75.7203	0.821789	32.3	63.5282	0.92753
32.32	90.3746	0.0431897	32.32	75.8243	0.224015	32.32	73.7761	0.800601	32.32	78.1304	0.19035	32.32	64.8063	0.351894
32.34	96.7568	0.780393	32.34	80.0012	0.529164	32.34	73.1336	0.456552	32.34	80.8029	0.856984	32.34	65.5156	0.29185
32.36	103.852	0.21448	32.36	84.5418	0.256998	32.36	72.2995	0.200947	32.36	85.0921	0.71026	32.36	67.4914	0.761546
32.38	112.332	0.512994	32.38	89.9549	0.728756	32.38	70.7556	0.529597	32.38	90.1153	0.374407	32.38	70.3021	0.184397
32.4	123.3	0.181164	32.4	96.1588	0.253303	32.4	70.7908	0.239049	32.4	95.8807	0.15081	32.4	73.3159	0.250974
32.42	134.803	0.84313	32.42	101.283	0.339506	32.42	71.2076	0.0698309	32.42	101.452	0.561665	32.42	76.1081	0.703645
32.44	146.522	0.623062	32.44	108.223	0.983133	32.44	71.8337	0.0878035	32.44	107.521	0.0264828	32.44	79.2478	0.964727
32.46	159.99	0.444485	32.46	114.04	0.977196	32.46	73.5375	0.187306	32.46	114.484	0.0529858	32.46	82.1184	0.587979
32.48	173.208	0.196905	32.48	119.795	0.879657	32.48	74.0546	0.513931	32.48	124.038	0.279322	32.48	86.5307	0.0582179
32.5	186.698	0.65189	32.5	125.305	0.407101	32.5	74.38	0.327603	32.5	132.407	0.292148	32.5	91.8555	0.0128824
32.52	198.725	0.0861435	32.52	132.092	0.882422	32.52	75.4252	0.713018	32.52	142.054	0.225395	32.52	96.8926	0.116886
32.54	212.064	0.285146	32.54	138.642	0.546246	32.54	77.0618	0.991609	32.54	153.643	0.0935564	32.54	101.983	0.462126
32.56	223.918	0.560045	32.56	144.252	0.12896	32.56	77.9302	0.454977	32.56	165.497	0.697426	32.56	107.122	0.0901834
32.58	236.666	0.978169	32.58	148.599	0.314866	32.58	80.2308	0.960751	32.58	178.631	0.859165	32.58	112.616	0.336342
32.6	247.404	0.935774	32.6	151.631	0.843134	32.6	81.5743	0.803964	32.6	191.062	0.435452	32.6	117.948	0.724726
32.62	256.202	0.627299	32.62	155.186	0.0712078	32.62	83.2483	0.75684	32.62	205.569	0.138899	32.62	123.105	0.89638
32.64	263.19	0.562937	32.64	156.434	0.229916	32.64	86.483	0.884662	32.64	219.759	0.763812	32.64	128.456	0.146562
32.66	266.409	0.885246	32.66	157.582	0.635016	32.66	87.5108	0.116435	32.66	232.86	0.748077	32.66	134.191	0.273208
32.68	268.649	0.617307	32.68	158.727	0.535867	32.68	89.3619	0.0585746	32.68	245.252	0.499433	32.68	139.705	0.982457
32.7	268.444	0.696449	32.7	158.194	0.245626	32.7	92.9275	0.563207	32.7	255.797	0.345072	32.7	145.043	0.538722
32.72	266.282	0.60596	32.72	156.61	0.459529	32.72	95.9769	0.527364	32.72	265.406	0.544485	32.72	149.935	0.280083
32.74	260.916	0.479049	32.74	154.718	0.479251	32.74	99.3275	0.563698	32.74	273.174	0.76608	32.74	154.164	0.946603
32.76	254.374	0.207014	32.76	152.028	0.819097	32.76	102.107	0.175825	32.76	281.033	0.122575	32.76	157.795	0.0823669
32.78	247.093	0.710554	32.78	147.375	0.0362041	32.78	104.862	0.614512	32.78	285.924	0.362939	32.78	160.755	0.83388
32.8	237.982	0.396114	32.8	142.68	0.712627	32.8	107.512	0.482679	32.8	288.393	0.792225	32.8	164.168	0.568205
32.82	227.023	0.175758	32.82	138.85	0.766434	32.82	110.455	0.644514	32.82	290.286	0.185469	32.82	166.492	0.158559
32.84	213.774	0.854967	32.84	133.813	0.651605	32.84	113.546	0.381832	32.84	289.664	0.671116	32.84	168.991	0.936794
32.86	201.73	0.429955	32.86	127.012	0.247583	32.86	115.967	0.770724	32.86	287.761	0.957056	32.86	170.528	0.338746
32.88	189.232	0.271229	32.88	121.395	0.224394	32.88	117.414	0.616057	32.88	282.737	0.347886	32.88	170.948	0.658455
32.9	176.005	0.210224	32.9	115.496	0.372149	32.9	119.839	0.231312	32.9	276.36	0.384575	32.9	171.488	0.844945
32.92	164.654	0.6298	32.92	110.737	0.998413	32.92	121.348	0.385688	32.92	270.018	0.978832	32.92	170.938	0.306717
32.94	152.641	0.785986	32.94	105.693	0.494108	32.94	121.358	0.695032	32.94	261.217	0.960697	32.94	170.81	0.435439
32.96	141.135	0.448605	32.96	100.371	0.618098	32.96	121.625	0.573778	32.96	251.587	0.646405	32.96	170.841	0.209413
32.98	130.213	0.665229	32.98	96.1618	0.541971	32.98	122.154	0.701255	32.98	241.512	0.0511751	32.98	169.933	0.940466
33	121.436	0.231751	33	91.6224	0.532356	33	122.693	0.404864	33	229.135	0.115261	33	169.225	0.547654
33.02	112.697	0.447328	33.02	88.364	0.878778	33.02	121.736	0.805472	33.02	216.938	0.310743	33.02	166.978	0.159388
33.04	105.102	0.612556	33.04	85.5098	0.984991	33.04	119.88	0.47993	33.04	204.779	0.609166	33.04	164.754	0.444635
33.06	98.8612	0.684819	33.06	81.7486	0.0900814	33.06	118.409	0.271984	33.06	191.593	0.343455	33.06	162.562	0.433768
33.08	92.7732	0.877826	33.08	78.9261	0.948908	33.08	115.942	0.296402	33.08	180.875	0.506556	33.08	158.822	0.687637
33.1	89.2228	0.316902	33.1	78.1118	0.937212	33.1	114.302	0.118698	33.1	170.001	0.114616	33.1	155.135	0.0172372
33.12	85.1983	0.881645	33.12	77.9116	0.49908	33.12	112.975	0.684227	33.12	159.052	0.204529	33.12	151.668	0.973041
33.14	84.1588	0.84424	33.14	76.7469	0.623805	33.14	110.113	0.525505	33.14	149.329	0.13597	33.14	148.608	0.416209
33.16	82.6047	0.310979	33.16	76.5329	0.105275	33.16	106.18	0.182195	33.16	140.671	0.319209	33.16	144.133	0.50159
33.18	80.6365	0.166775	33.18	76.9222	0.719222	33.18	104.184	0.79799	33.18	133.394	0.671444	33.18	140.459	0.992747
33.2	79.1121	0.40746	33.2	76.6168	0.0374673	33.2	100.94	0.802543	33.2	126.181	0.864678	33.2	137.307	0.956987
33.22	77.3828	0.203095	33.22	78.9269	0.744063	33.22	99.8714	0.489919	33.22	121.457	0.194051	33.22	133.119	0.50204
33.24	76.9416	0.154606	33.24	79.6036	0.068577	33.24	99.2466	0.265383	33.24	115.032	0.0976579	33.24	130.338	0.356942
33.26	75.1346	0.410316	33.26	81.7098	0.738583	33.26	97.391	0.297103	33.26	110.064	0.525861	33.26	127.271	0.591075
33.28	76.9245	0.886787	33.28	82.938	0.866174	33.28	97.8192	0.561277	33.28	106.606	0.542584	33.28	124.361	0.491508
33.3	76.359	0.702409	33.3	84.4017	0.911326	33.3	96.8753	0.573663	33.3	102.338	0.655464	33.3	121.115	0.778644
33.32	76.0403	0.038218	33.32	86.1879	0.347305	33.32	96.8701	0.577814	33.32	100.751	0.898496	33.32	118.732	0.175791
33.34	76.7449	0.0516037	33.34	88.0479	0.401188	33.34	98.3246	0.994048	33.34	98.558	0.386173	33.34	117.078	0.00223187
33.36	77.8398	0.552024	33.36	89.5423	0.733592	33.36	99.5937	0.232328	33.36	97.1083	0.739629	33.36	115.89	0.0904922
33.38	78.501	0.549516	33.38	91.4948	0.571001	33.38	100.802	0.435222	33.38	93.2193	0.450625	33.38	114.351	0.408891
33.4	80.1711	0.264004	33.4	95.0262	0.165969	33.4	101.409	0.657674	33.4	92.6514	0.404638	33.4	112.948	0.546179
33.42	80.67	0.966616	33.42	97.4404	0.904254	33.42	103.729	0.0976484	33.42	91.6703	0.338875	33.42	112.524	0.389332
33.44	80.9408	0.141221	33.44	99.893	0.957399	33.44	106.371	0.441997	33.44	90.0791	0.95853	33.44	112.453	0.0352511
33.46	81.4084	0.731749	33.46	101.627	0.181267	33.46	109.73	0.730912	33.46	90.0708	0.966114	33.46	112.804	0.658456
33.48	82.9386	0.564925	33.48	104.622	0.771749	33.48	112.597	0.419854	33.48	89.589	0.855732	33.48	113.362	0.576323
33.5	82.8011	0.308202	33.5	107.925	0.910132	33.5	117.565	0.940594	33.5	90.3889	0.609229	33.5	113.633	0.95204
33.52	83.53	0.579683	33.52	110.329	0.0826382	33.52	121.4	0.148035	33.52	91.0404	0.664882	33.52	113.285	0.11358
33.54	84.4306	0.990659	33.54	112.65	0.611741	33.54	124.584	0.716046	33.54	92.0851	0.955063	33.54	113.855	0.0957649
33.56	85.2387	0.187417	33.56	113.25	0.994382	33.56	128.737	0.220177	33.56	93.1933	0.263583	33.56	114.145	0.693226
33.58	85.1142	0.117351	33.58	115.648	0.707609	33.58	132.106	0.00427563	33.58	94.5471	0.320843	33.58	114.329	0.431293
33.6	85.2207	0.0260132	33.6	117.049	0.364528	33.6	134.636	0.371387	33.6	94.4943	0.820226	33.6	114.905	0.948738
33.62	84.7295	0.735001	33.62	118.807	0.562536	33.62	138.158	0.679136	33.62	95.8234	0.101042	33.62	115.373	0.671359
33.64	84.0548	0.703607	33.64	119.291	0.490057	33.64	142.507	0.586712	33.64	96.1391	0.545433	33.64	115.922	0.237196
33.66	83.9862	0.134174	33.66	120.824	0.144166	33.66	146.165	0.00647399	33.66	96.1723	0.551547	33.66	116.357	0.602218
33.68	83.3643	0.332726	33.68	122.778	0.388558	33.68	148.94	0.513382	33.68	98.1487	0.409214	33.68	116.761	0.800995
33.7	83.8182	0.577002	33.7	123.361	0.0845585	33.7	150.954	0.556436	33.7	98.8498	0.228519	33.7	116.834	0.380904
33.72	83.7122	0.700228	33.72	125.109	0.402601	33.72	152.066	0.268019	33.72	98.8909	0.604571	33.72	115.715	0.0634533
33.74	83.4082	0.0656759	33.74	125.5	0.933474	33.74	154.04	0.504235	33.74	99.3296	0.949749	33.74	114.889	0.682913
33.76	81.9682	0.304332	33.76	127.796	0.736582	33.76	156.056	0.401388	33.76	99.3546	0.642543	33.76	114.638	0.832836
33.78	80.6858	0.321066	33.78	128.461	0.00349493	33.78	158.675	0.306341	33.78	100.538	0.120324	33.78	114.598	0.539242
33.8	81.1761	0.0987159	33.8	129.593	0.45836	33.8	160.979	0.6059	33.8	100.83	0.433775	33.8	114.734	0.941523
33.82	80.9487	0.124801	33.82	131.552	0.176682	33.82	161.526	0.686121	33.82	101.719	0.265826	33.82	114.785	0.414643
33.84	81.7761	0.183801	33.84	132.014	0.725629	33.84	161.475	0.745743	33.84	101.455	0.810057	33.84	114.83	0.0272507
33.86	79.8105	0.787021	33.86	134.601	0.533095	33.86	160.97	0.969718	33.86	101.245	0.550309	33.86	114.928	0.929533
33.88	79.0917	0.869927	33.88	136.76	0.410554	33.88	162.061	0.803721	33.88	101.288	0.993068	33.88	114.862	0.351393
33.9	78.4458	0.00144533	33.9	139.367	0.016393	33.9	162.231	0.104748	33.9	99.835	0.715421	33.9	116.661	0.150635
33.92	78.1303	0.184346	33.92	140.865	0.409698	33.92	165.116	0.246797	33.92	99.0978	0.720722	33.92	117.319	0.421187
33.94	79.765	0.831745	33.94	142.814	0.630999	33.94	167.913	0.68754	33.94	97.768	0.345979	33.94	118.878	0.734949
33.96	79.3182	0.00709259	33.96	146.214	0.635401	33.96	168.377	0.0729807	33.96	97.3662	0.481771	33.96	119.664	0.984067
33.98	79.4378	0.433126	33.98	148.981	0.640042	33.98	168.748	0.8691	33.98	96.4904	0.289655	33.98	120.496	0.94096
34	80.0868	0.855331	34	153.328	0.718565	34	171.04	0.679608	34	97.5818	0.704689	34	122.472	0.264752
34.02	79.0474	0.702874	34.02	155.884	0.343999	34.02	175.561	0.787775	34.02	95.5664	0.69363	34.02	124.269	0.317223
34.04	78.4427	0.804335	34.04	159.459	0.0750748	34.04	179.747	0.614125	34.04	95.5284	0.138187	34.04	126.837	0.180924
34.06	78.1747	0.209779	34.06	161.534	0.0690817	34.06	184.205	0.446202	34.06	95.0988	0.491972	34.06	128.339	0.699972
34.08	80.4373	0.570178	34.08	166.26	0.35672	34.08	185.081	0.328098	34.08	95.0213	0.19668	34.08	130.75	0.972009
34.1	80.8848	0.359867	34.1	169.639	0.254579	34.1	190.159	0.407756	34.1	94.4219	0.603955	34.1	133.654	0.775187
34.12	82.2099	0.764679	34.12	172.703	0.674118	34.12	194.105	0.712322	34.12	94.343	0.365496	34.12	137.211	0.909734
34.14	83.2044	0.128265	34.14	175.423	0.366494	34.14	198.143	0.627362	34.14	94.7948	0.214574	34.14	139.985	0.58951
34.16	83.1186	0.222599	34.16	177.368	0.49608	34.16	203.599	0.0117874	34.16	94.0548	0.837173	34.16	142.912	0.64893
34.18	83.3008	0.835475	34.18	181.051	0.284557	34.18	209.119	0.0216435	34.18	94.7782	0.324702	34.18	145.862	0.348592
34.2	83.5178	0.226512	34.2	181.914	0.335803	34.2	216.32	0.0674283	34.2	94.0245	0.752801	34.2	150.136	0.392076
34.22	84.0257	0.118663	34.22	183.593	0.639154	34.22	222.911	0.0703498	34.22	93.984	0.46655	34.22	153.571	0.0773722
34.24	84.7341	0.457229	34.24	185.228	0.397809	34.24	227.913	0.915704	34.24	93.8847	0.399445	34.24	157.156	0.636905
34.26	86.0617	0.600643	34.26	184.989	0.275805	34.26	232.094	0.756864	34.26	93.5077	0.725081	34.26	159.699	0.988257
34.28	86.6041	0.438625	34.28	184.405	0.484974	34.28	235.988	0.895163	34.28	93.9151	0.626967	34.28	162.036	0.362103
34.3	88.3932	0.394946	34.3	182.227	0.135414	34.3	240.008	0.31952	34.3	93.7559	0.435143	34.3	165.017	0.0780514
34.32	89.1669	0.695412	34.32	182.418	0.128201	34.32	243.794	0.451348	34.32	93.5722	0.689894	34.32	168.562	0.398618
34.34	88.7588	0.931538	34.34	180.96	0.513299	34.34	247.729	0.82473	34.34	93.3249	0.100623	34.34	171.415	0.106043
34.36	88.8306	0.373739	34.36	178.023	0.0432129	34.36	248.903	0.642662	34.36	92.9985	0.323942	34.36	173.319	0.996563
34.38	89.0584	0.239996	34.38	174.025	0.960885	34.38	249.925	0.211486	34.38	94.5194	0.255548	34.38	175.393	0.486377
34.4	88.6304	0.910175	34.4	171.144	0.30134	34.4	248.642	0.694369	34.4	93.0387	0.0199382	34.4	176.773	0.302897
34.42	88.4259	0.370083	34.42	168.641	0.815535	34.42	245.381	0.193809	34.42	92.919	0.854958	34.42	177.96	0.110085
34.44	88.0712	0.537928	34.44	164.818	0.422385	34.44	244.812	0.649415	34.44	91.5373	0.417289	34.44	178.265	0.177097
34.46	86.653	0.0494382	34.46	161.526	0.838762	34.46	243.397	0.144302	34.46	91.68	0.575772	34.46	178.285	0.769754
34.48	87.1342	0.245273	34.48	157.653	0.882823	34.48	241.742	0.156819	34.48	91.2541	0.15164	34.48	177.846	0.456539
34.5	87.7126	0.287239	34.5	152.297	0.775483	34.5	238.094	0.799658	34.5	90.2676	0.220563	34.5	176.895	0.242687
34.52	86.236	0.752838	34.52	147.545	0.417193	34.52	235.209	0.15537	34.52	89.8056	0.263502	34.52	175.961	0.64909
34.54	85.5437	0.567798	34.54	141.819	0.471884	34.54	229.542	0.396249	34.54	90.2033	0.00264012	34.54	174.961	0.326221
34.56	84.4739	0.925801	34.56	138.674	0.190964	34.56	222.636	0.836375	34.56	90.6664	0.794947	34.56	172.939	0.948588
34.58	83.4056	0.54252	34.58	133.907	0.513403	34.58	217.386	0.959959	34.58	90.4811	0.14321	34.58	171.247	0.34222
34.6	83.3542	0.900004	34.6	129.837	0.575433	34.6	212.303	0.793358	34.6	91.4758	0.067404	34.6	169.666	0.522072
34.62	82.1695	0.0815713	34.62	126.064	0.421653	34.62	206.288	0.974031	34.62	90.2579	0.827398	34.62	167.45	0.87721
34.64	81.1136	0.227725	34.64	123.24	0.813693	34.64	199.603	0.128394	34.64	90.111	0.622269	34.64	164.951	0.0146989
34.66	80.6899	0.723387	34.66	119.869	0.836893	34.66	193.194	0.115568	34.66	89.858	0.260714	34.66	161.934	0.131531
34.68	80.4987	0.900639	34.68	117.893	0.257398	34.68	185.911	0.960836	34.68	90.0115	0.96226	34.68	158.663	0.299516
34.7	79.7136	0.2177	34.7	115.883	0.173463	34.7	181.141	0.944163	34.7	90.0657	0.465322	34.7	154.858	0.89621
34.72	77.3415	0.80164	34.72	113.838	0.874224	34.72	175.843	0.89596	34.72	89.6143	0.350674	34.72	150.824	0.11998
34.74	77.1427	0.862121	34.74	110.776	0.28813	34.74	168.962	0.0835553	34.74	89.7353	0.310255	34.74	147.339	0.145947
34.76	77.0992	0.305484	34.76	108.08	0.33051	34.76	164.438	0.534884	34.76	89.1773	0.719021	34.76	143.733	0.702832
34.78	76.7487	0.474039	34.78	106.524	0.329998	34.78	159.53	0.54618	34.78	89.9488	0.0276537	34.78	140.034	0.105086
34.8	75.5407	0.142244	34.8	104.095	0.2557	34.8	155.438	0.612285	34.8	88.7944	0.950612	34.8	136.84	0.782038
34.82	75.6499	0.807263	34.82	102.44	0.893432	34.82	149.889	0.376582	34.82	88.5087	0.948163	34.82	132.57	0.427472
34.84	75.0689	0.382782	34.84	101.006	0.0938631	34.84	145.276	0.777551	34.84	88.4682	0.587732	34.84	128.672	0.0566197
34.86	75.2315	0.194414	34.86	99.1348	0.0516505	34.86	141.24	0.433253	34.86	87.8483	0.688484	34.86	125.27	0.723033
34.88	74.6209	0.887948	34.88	97.9958	0.968107	34.88	137.591	0.240598	34.88	87.0114	0.52869	34.88	121.328	0.800239
34.9	73.4568	0.136014	34.9	96.699	0.454382	34.9	135.174	0.738154	34.9	85.551	0.577804	34.9	118.401	0.313637
34.92	72.8165	0.479281	34.92	96.3822	0.551499	34.92	132.359	0.517445	34.92	85.3166	0.377128	34.92	115.158	0.703364
34.94	71.7302	0.263128	34.94	95.1754	0.037936	34.94	128.798	0.28489	34.94	85.1156	0.632393	34.94	112.655	0.88278
34.96	71.0409	0.0715858	34.96	93.2628	0.252916	34.96	124.849	0.153796	34.96	85.1631	0.0339035	34.96	109.783	0.227229
34.98	71.1006	0.590749	34.98	93.1115	0.555441	34.98	121.996	0.555525	34.98	84.7912	0.874641	34.98	107.442	0.523842
35	71.0769	0.377572	35	91.9901	0.807289	35	118.158	0.912964	35	83.0027	0.356741	35	106.164	0.675506
35.02	71.6042	0.970365	35.02	90.6704	0.101357	35.02	115.964	0.356351	35.02	83.2003	0.55195	35.02	103.839	0.0861106
35.04	71.8378	0.512871	35.04	88.8306	0.747458	35.04	115.612	0.451186	35.04	81.7476	0.0811024	35.04	101.716	0.508705
35.06	71.1799	0.142589	35.06	88.6889	0.811634	35.06	113.841	0.868364	35.06	81.6202	0.923619	35.06	99.5267	0.96656
35.08	71.438	0.594015	35.08	87.5557	0.985208	35.08	111.29	0.29908	35.08	80.7979	0.637817	35.08	98.4067	0.426063
35.1	71.3862	0.428905	35.1	86.0376	0.518156	35.1	109.564	0.484519	35.1	81.1014	0.25119	35.1	97.2712	0.441652
35.12	70.3934	0.66083	35.12	85.6354	0.986624	35.12	107.768	0.365045	35.12	81.1647	0.498834	35.12	96.5582	0.399841
35.14	70.144	0.421815	35.14	83.9041	0.92608	35.14	105.564	0.878762	35.14	81.3249	0.883708	35.14	95.1301	0.704157
35.16	69.6161	0.799106	35.16	84.0384	0.374284	35.16	104.771	0.847255	35.16	82.2142	0.875693	35.16	94.2553	0.519729
35.18	69.404	0.541115	35.18	83.0998	0.0591041	35.18	103.588	0.90718	35.18	81.9399	0.916504	35.18	92.6667	0.269167
35.2	69.2707	0.528374	35.2	82.4415	0.244136	35.2	102.727	0.0489431	35.2	82.2603	0.372509	35.2	92.2435	0.87606
35.22	68.6704	0.776371	35.22	83.7711	0.851786	35.22	101.872	0.619607	35.22	81.3799	0.817735	35.22	90.6156	0.0307671
35.24	68.1211	0.175392	35.24	83.5302	0.221715	35.24	101.896	0.0072345	35.24	81.8758	0.856398	35.24	90.3461	0.215388
35.26	68.1687	0.470323	35.26	82.6209	0.513984	35.26	101.41	0.383997	35.26	82.9605	0.197875	35.26	89.9113	0.153963
35.28	68.5216	0.173406	35.28	81.005	0.102231	35.28	100.7	0.809502	35.28	82.055	0.11785	35.28	89.7093	0.413736
35.3	69.024	0.485682	35.3	80.9609	0.429246	35.3	98.9344	0.561686	35.3	82.5014	0.918016	35.3	89.3142	0.229389
35.32	68.2022	0.663633	35.32	80.5815	0.229016	35.32	98.4724	0.716534	35.32	81.4936	0.891307	35.32	88.5864	0.298547
35.34	68.5879	0.284482	35.34	80.1794	0.482243	35.34	97.1328	0.523004	35.34	82.2581	0.356192	35.34	87.6557	0.549956
35.36	67.5106	0.264051	35.36	80.4302	0.43539	35.36	97.0086	0.0337714	35.36	82.2099	0.108726	35.36	86.5545	0.433279
35.38	67.2746	0.881912	35.38	79.9175	0.0370483	35.38	97.3813	0.224548	35.38	82.3624	0.557085	35.38	86.1266	0.0473596
35.4	66.8454	0.0515167	35.4	78.7649	0.72046	35.4	97.6141	0.89138	35.4	81.9294	0.186995	35.4	85.3007	0.186451
35.42	67.0353	0.815883	35.42	78.3721	0.612666	35.42	97.6258	0.940869	35.42	81.6285	0.975201	35.42	85.0819	0.658554
35.44	65.9068	0.416592	35.44	79.1991	0.00256344	35.44	97.4936	0.979811	35.44	81.4756	0.832003	35.44	84.513	0.0669438
35.46	66.2071	0.969654	35.46	79.3379	0.393872	35.46	97.4545	0.175284	35.46	80.6846	0.438304	35.46	84.044	0.645164
35.48	65.0737	0.74281	35.48	80.0008	0.390489	35.48	97.4822	0.337997	35.48	79.7895	0.361831	35.48	83.0202	0.569147
35.5	63.9422	0.943605	35.5	80.3185	0.425236	35.5	97.2725	0.19786	35.5	80.1377	0.187007	35.5	82.37	0.470378
35.52	64.9028	0.582403	35.52	79.7504	0.296563	35.52	96.3758	0.467888	35.52	80.3653	0.0560292	35.52	82.2871	0.191718
35.54	64.9973	0.967522	35.54	79.4331	0.357118	35.54	95.6853	0.286281	35.54	79.9056	0.652817	35.54	82.2943	0.299952
35.56	65.64	0.326009	35.56	79.4268	0.331833	35.56	94.74	0.536016	35.56	79.533	0.345198	35.56	82.6945	0.758142
35.58	65.6958	0.201911	35.58	78.9649	0.401713	35.58	94.8001	0.710121	35.58	78.7253	0.394798	35.58	82.9661	0.912783
35.6	64.5901	0.973123	35.6	77.7717	0.909907	35.6	93.9755	0.779571	35.6	77.4768	0.550988	35.6	82.8616	0.84225
35.62	64.8005	0.84856	35.62	76.7253	0.476962	35.62	92.3885	0.0595245	35.62	77.3073	0.0471967	35.62	82.9475	0.761358
35.64	64.1543	0.772213	35.64	76.1818	0.230642	35.64	91.7638	0.95876	35.64	76.7679	0.756012	35.64	82.2609	0.399031
35.66	63.7911	0.661617	35.66	76.6808	0.383158	35.66	90.6893	0.0357318	35.66	76.7335	0.477494	35.66	81.6853	0.944232
35.68	64.1193	0.253386	35.68	76.8628	0.818496	35.68	89.6616	0.952212	35.68	76.123	0.840033	35.68	81.2549	0.0393264
35.7	63.8489	0.676368	35.7	76.6559	0.553533	35.7	89.319	0.908839	35.7	76.8988	0.856231	35.7	80.6989	0.885699
35.72	62.5321	0.132295	35.72	76.0134	0.138467	35.72	87.9041	0.0931861	35.72	76.2825	0.0432883	35.72	80.3703	0.35844
35.74	62.4215	0.937654	35.74	75.3417	0.481179	35.74	87.5035	0.458117	35.74	75.0256	0.399111	35.74	79.8126	0.432133
35.76	62.2075	0.141045	35.76	75.0031	0.887909	35.76	86.8603	0.409936	35.76	75.1888	0.914574	35.76	80.086	0.596275
35.78	62.7612	0.0805653	35.78	75.5476	0.333204	35.78	85.4922	0.744514	35.78	75.4655	0.433092	35.78	80.6445	0.677415
35.8	62.1025	0.294523	35.8	76.1009	0.315938	35.8	85.8999	0.524596	35.8	75.7169	0.0877342	35.8	80.4479	0.698418
35.82	62.183	0.622699	35.82	77.1993	0.62506	35.82	85.7903	0.533077	35.82	76.2387	0.425897	35.82	80.1403	0.11224
35.84	61.6084	0.464959	35.84	76.3614	0.682443	35.84	86.7534	0.852116	35.84	76.4542	0.473482	35.84	80.7632	0.743798
35.86	62.1776	0.334325	35.86	75.7925	0.599515	35.86	86.7712	0.0926155	35.86	76.9718	0.790053	35.86	80.825	0.119223
35.88	62.4668	0.79391	35.88	75.4671	0.0863706	35.88	86.9724	0.138572	35.88	76.8798	0.0645398	35.88	80.8278	0.121042
35.9	61.3221	0.521538	35.9	76.8935	0.0418016	35.9	85.9788	0.417083	35.9	77.3635	0.734362	35.9	81.502	0.90999
35.92	61.0988	0.113521	35.92	77.1358	0.0786271	35.92	85.8238	0.278601	35.92	77.1937	0.794191	35.92	81.8641	0.34796
35.94	61.3037	0.654299	35.94	76.9779	0.285367	35.94	86.3727	0.333588	35.94	76.6209	0.455615	35.94	82.1576	0.0305338
35.96	61.474	0.609092	35.96	75.9325	0.0763411	35.96	86.8901	0.529558	35.96	76.7224	0.0418691	35.96	81.8628	0.796906
35.98	62.1735	0.945075	35.98	75.2996	0.346562	35.98	88.1956	0.74813	35.98	77.3116	0.647049	35.98	82.285	0.795631
36	61.9862	0.469401	36	75.2594	0.983612	36	88.0447	0.446301	36	78.0854	0.664541	36	82.7734	0.613367
36.02	62.3078	0.331937	36.02	75.8063	0.958542	36.02	88.6154	0.649088	36.02	77.8317	0.769785	36.02	82.7791	0.335965
36.04	62.665	0.892566	36.04	76.1541	0.0923079	36.04	88.9026	0.541243	36.04	78.6312	0.390246	36.04	83.2313	0.116314
36.06	62.6611	0.296714	36.06	76.5374	0.933904	36.06	89.1645	0.610551	36.06	77.6918	0.912344	36.06	83.5734	0.518557
36.08	62.3509	0.712369	36.08	76.9948	0.33356	36.08	88.6816	0.136229	36.08	77.6297	0.928988	36.08	84.5648	0.895754
36.1	62.7954	0.942082	36.1	75.8212	0.186837	36.1	89.0335	0.892081	36.1	77.3302	0.951692	36.1	84.5962	0.716941
36.12	65.082	0.382689	36.12	75.337	0.873537	36.12	89.1095	0.474984	36.12	76.8632	0.808191	36.12	84.9265	0.450245
36.14	64.7329	0.482442	36.14	75.9881	0.848656	36.14	89.5197	0.501748	36.14	77.278	0.758951	36.14	85.1176	0.911522
36.16	64.9253	0.679365	36.16	76.7131	0.987677	36.16	89.2895	0.550497	36.16	78.0914	0.103238	36.16	85.147	0.5757
36.18	65.2478	0.222736	36.18	75.4946	0.992441	36.18	89.2673	0.104438	36.18	78.0621	0.422616	36.18	85.4269	0.885746
36.2	65.6186	0.103456	36.2	74.3113	0.838836	36.2	88.1992	0.205872	36.2	77.1079	0.540738	36.2	86.533	0.748637
36.22	66.1808	0.0492129	36.22	73.5753	0.794851	36.22	88.2864	0.859927	36.22	77.1415	0.863252	36.22	86.8678	0.440738
36.24	66.3699	0.217464	36.24	74.6375	0.556252	36.24	89.3997	0.664135	36.24	76.5495	0.942486	36.24	87.6737	0.555457
36.26	67.101	0.159643	36.26	75.9161	0.700947	36.26	90.0356	0.603808	36.26	76.6122	0.830545	36.26	87.3872	0.21362
36.28	67.0347	0.863699	36.28	76.1264	0.912936	36.28	90.1487	0.742185	36.28	76.6025	0.906659	36.28	87.0672	0.495416
36.3	66.1335	0.213311	36.3	75.4733	0.15153	36.3	90.4777	0.880168	36.3	77.6056	0.188856	36.3	87.3643	0.899875
36.32	65.5292	0.0728646	36.32	76.1933	0.90194	36.32	91.2511	0.0104252	36.32	76.8579	0.791359	36.32	87.8083	0.538437
36.34	65.8431	0.302873	36.34	76.6905	0.686841	36.34	91.7573	0.724292	36.34	75.9236	0.525481	36.34	88.5896	0.825201
36.36	64.0754	0.415984	36.36	76.9099	0.171789	36.36	92.0024	0.409098	36.36	78.0073	0.934163	36.36	88.7082	0.640364
36.38	64.5078	0.782076	36.38	77.5656	0.587656	36.38	91.5292	0.142129	36.38	78.379	0.723644	36.38	89.155	0.346765
36.4	63.8097	0.38076	36.4	78.7022	0.271691	36.4	92.3384	0.0756773	36.4	78.937	0.782709	36.4	89.5663	0.941247
36.42	63.2074	0.803935	36.42	79.2046	0.899191	36.42	92.4118	0.97058	36.42	79.6572	0.293496	36.42	89.7471	0.865723
36.44	63.2013	0.219915	36.44	79.7802	0.930991	36.44	92.6411	0.538523	36.44	80.1209	0.844455	36.44	89.299	0.594004
36.46	64.2935	0.982996	36.46	80.8314	0.440551	36.46	92.899	0.807721	36.46	80.6858	0.0648557	36.46	88.953	0.537989
36.48	64.7218	0.549749	36.48	80.3505	0.619159	36.48	92.4613	0.569774	36.48	81.275	0.451251	36.48	89.2457	0.0408768
36.5	65.1198	0.452965	36.5	80.4743	0.949745	36.5	91.8485	0.0479498	36.5	81.819	0.873434	36.5	89.8609	0.250615
36.52	65.9492	0.0951884	36.52	81.2642	0.533076	36.52	92.0716	0.174337	36.52	82.472	0.370158	36.52	90.4233	0.869499
36.54	66.6134	0.864016	36.54	81.9088	0.177732	36.54	92.3349	0.410556	36.54	81.9183	0.606487	36.54	91.4637	0.171518
36.56	66.2221	0.942277	36.56	81.3953	0.96302	36.56	92.7127	0.533058	36.56	82.7022	0.54314	36.56	92.2742	0.9855
36.58	66.8167	0.190465	36.58	81.7866	0.938523	36.58	91.8928	0.0305337	36.58	83.4467	0.227699	36.58	92.7165	0.673778
36.6	67.6776	0.40903	36.6	81.8273	0.479105	36.6	91.8127	0.695656	36.6	83.511	0.531024	36.6	93.5363	0.00806872
36.62	68.5388	0.447949	36.62	82.4049	0.96072	36.62	91.6881	0.804686	36.62	83.9401	0.741679	36.62	94.5882	0.41496
36.64	68.1313	0.354125	36.64	82.6063	0.950059	36.64	91.1573	0.0920781	36.64	85.2319	0.642022	36.64	94.1632	0.997993
36.66	68.2263	0.416434	36.66	83.061	0.718862	36.66	89.9636	0.377959	36.66	85.2483	0.0990735	36.66	94.9219	0.558871
36.68	69.0721	0.110897	36.68	82.7048	0.653471	36.68	89.2996	0.206754	36.68	86.4959	0.661496	36.68	95.6541	0.479726
36.7	69.6873	0.788351	36.7	82.9235	0.869559	36.7	89.7866	0.41925	36.7	86.8454	0.0135431	36.7	97.2583	0.229849
36.72	70.0973	0.548842	36.72	84.0566	0.0304322	36.72	89.8034	0.441142	36.72	88.67	0.285816	36.72	98.1702	0.170388
36.74	70.3948	0.951303	36.74	83.4572	0.289994	36.74	89.9132	0.0142879	36.74	89.4121	0.577071	36.74	99.1674	0.268363
36.76	71.1991	0.906275	36.76	82.9178	0.253665	36.76	91.7349	0.377932	36.76	89.636	0.57946	36.76	101.247	0.637898
36.78	71.7652	0.209674	36.78	82.2362	0.808995	36.78	91.3793	0.160107	36.78	89.3441	0.900422	36.78	102.534	0.941325
36.8	71.318	0.496308	36.8	81.4889	0.0829393	36.8	90.8947	0.32908	36.8	89.7456	0.176543	36.8	104.31	0.101332
36.82	70.9479	0.550041	36.82	80.8076	0.762866	36.82	91.5991	0.224289	36.82	90.2352	0.524123	36.82	105.913	0.651549
36.84	71.4889	0.545253	36.84	81.2458	0.553699	36.84	91.8714	0.188307	36.84	91.3326	0.507657	36.84	106.959	0.013784
36.86	71.132	0.713269	36.86	81.5063	0.941386	36.86	92.7513	0.0328096	36.86	92.4015	0.0809969	36.86	108.144	0.203779
36.88	70.9186	0.995135	36.88	82.4035	0.559418	36.88	93.4155	0.980906	36.88	93.2962	0.220389	36.88	109.499	0.655904
36.9	71.6904	0.438393	36.9	83.0122	0.134198	36.9	94.1201	0.78937	36.9	94.6245	0.147647	36.9	111.41	0.566404
36.92	72.1642	0.579912	36.92	84.5179	0.081152	36.92	94.699	0.388373	36.92	95.0347	0.976458	36.92	112.196	0.455539
36.94	73.3158	0.322485	36.94	84.3477	0.354137	36.94	94.7309	0.517999	36.94	94.9461	0.12933	36.94	113.882	0.375669
36.96	73.2262	0.806632	36.96	84.3608	0.580013	36.96	94.8707	0.666854	36.96	97.1682	0.92222	36.96	115.23	0.172557
36.98	74.201	0.315879	36.98	84.1994	0.409472	36.98	94.3905	0.0811537	36.98	97.5132	0.678378	36.98	116.692	0.622105
37	74.161	0.445021	37	84.9311	0.203039	37	94.9936	0.0538505	37	97.7167	0.174504	37	118.349	0.780552
37.02	74.8059	0.398835	37.02	84.8426	0.537959	37.02	95.3777	0.10192	37.02	98.7724	0.301427	37.02	119.505	0.921483
37.04	76.4271	0.224475	37.04	85.9527	0.483152	37.04	95.4974	0.863187	37.04	100.758	0.109394	37.04	120.601	0.458612
37.06	77.7415	0.00996053	37.06	86.4874	0.183666	37.06	95.9454	0.0598411	37.06	101.976	0.291337	37.06	122.028	0.53487
37.08	78.2417	0.278959	37.08	86.1256	0.121093	37.08	95.157	0.674264	37.08	103.439	0.764203	37.08	123.311	0.95999
37.1	79.5492	0.0471427	37.1	87.6008	0.888018	37.1	94.8035	0.387986	37.1	104.817	0.791398	37.1	124.164	0.212822
37.12	80.4095	0.173584	37.12	88.1756	0.544557	37.12	95.6823	0.1575	37.12	105.729	0.175348	37.12	125.547	0.644805
37.14	82.1612	0.375649	37.14	87.9233	0.165097	37.14	95.785	0.277735	37.14	106.247	0.818261	37.14	126.969	0.0419372
37.16	83.5278	0.377411	37.16	87.3144	0.174067	37.16	96.6096	0.136585	37.16	108.626	0.787987	37.16	128.639	0.937804
37.18	84.1563	0.602504	37.18	88.2231	0.00279281	37.18	96.0382	0.897685	37.18	111.373	0.335581	37.18	130.22	0.637041
37.2	85.4479	0.0670111	37.2	88.3825	0.482038	37.2	95.712	0.274953	37.2	114.568	0.498768	37.2	132.143	0.123342
37.22	87.1344	0.758597	37.22	89.3227	0.254162	37.22	95.2964	0.809999	37.22	117.351	0.80629	37.22	133.059	0.804922
37.24	87.2177	0.0807354	37.24	89.5197	0.367782	37.24	94.5543	0.549407	37.24	120.175	0.774103	37.24	134.741	0.948582
37.26	89.8847	0.361976	37.26	90.3746	0.632407	37.26	94.5082	0.0121046	37.26	121.386	0.725593	37.26	135.31	0.306773
37.28	91.0335	0.907893	37.28	91.3463	0.777905	37.28	95.3476	0.0656924	37.28	124.89	0.916557	37.28	136.281	0.457868
37.3	91.5035	0.860957	37.3	93.3217	0.266392	37.3	95.9523	0.930259	37.3	126.228	0.00817262	37.3	138.225	0.130894
37.32	93.1914	0.903028	37.32	93.7945	0.768139	37.32	95.5401	0.752898	37.32	129.214	0.263642	37.32	139.497	0.0763697
37.34	95.5045	0.161065	37.34	93.3496	0.301267	37.34	96.142	0.106016	37.34	131.427	0.0725548	37.34	141.13	0.580248
37.36	96.5143	0.0267105	37.36	94.2785	0.273463	37.36	96.6391	0.5615	37.36	134.42	0.126764	37.36	142.917	0.887512
37.38	97.7355	0.687371	37.38	94.8015	0.732346	37.38	95.1825	0.345568	37.38	137.727	0.339585	37.38	143.624	0.242975
37.4	100.207	0.0287507	37.4	97.3261	0.311532	37.4	94.796	0.880343	37.4	142.124	0.529311	37.4	144.715	0.877026
37.42	102.777	0.646399	37.42	98.7958	0.850792	37.42	95.5263	0.68923	37.42	144.819	0.782677	37.42	145.714	0.679374
37.44	106.282	0.64061	37.44	102.428	0.989219	37.44	96.9522	0.893102	37.44	148.54	0.392181	37.44	147.497	0.514415
37.46	108.253	0.587363	37.46	105.812	0.726568	37.46	97.6944	0.389268	37.46	152.503	0.719897	37.46	149.276	0.126188
37.48	110.29	0.45876	37.48	109.104	0.904798	37.48	99.0917	0.46006	37.48	156.333	0.00801266	37.48	151.538	0.704966
37.5	115.381	0.377614	37.5	111.488	0.299083	37.5	99.4946	0.520047	37.5	160.744	0.865012	37.5	153.274	0.257005
37.52	119.643	0.649706	37.52	115.483	0.0665937	37.52	101.38	0.718409	37.52	166.053	0.661375	37.52	155.595	0.0407633
37.54	122.482	0.347552	37.54	118.961	0.406684	37.54	102.164	0.574507	37.54	171.333	0.798581	37.54	159.799	0.32926
37.56	125.023	0.858997	37.56	124.962	0.503999	37.56	103.592	0.849647	37.56	176.8	0.287397	37.56	162.163	0.282974
37.58	130.629	0.178067	37.58	129.25	0.636619	37.58	104.43	0.742441	37.58	183.311	0.736853	37.58	164.985	0.864018
37.6	137.321	0.11587	37.6	134.465	0.000133626	37.6	105.98	0.233445	37.6	190.395	0.516437	37.6	167.74	0.309673
37.62	145.317	0.566162	37.62	141.475	0.869203	37.62	107.419	0.332367	37.62	199.565	0.0477168	37.62	170.623	0.827266
37.64	153.552	0.20851	37.64	150.749	0.158204	37.64	108.973	0.458666	37.64	208.496	0.436056	37.64	172.488	0.782234
37.66	164.234	0.325818	37.66	157.894	0.234529	37.66	110.303	0.514871	37.66	215.927	0.152788	37.66	176.15	0.437301
37.68	175.646	0.985423	37.68	165.087	0.557309	37.68	113.225	0.928449	37.68	224.689	0.619643	37.68	179.677	0.178067
37.7	191.411	0.499985	37.7	173.768	0.754953	37.7	115.513	0.82155	37.7	234.837	0.747004	37.7	183.839	0.182543
37.72	210.505	0.481069	37.72	183.095	0.894808	37.72	119.598	0.526533	37.72	247.196	0.625067	37.72	186.473	0.0182905
37.74	230.429	0.507276	37.74	194.353	0.634703	37.74	122.648	0.222562	37.74	259.243	0.13825	37.74	189.302	0.0357329
37.76	249.348	0.534599	37.76	204.519	0.932408	37.76	125.178	0.677368	37.76	274.718	0.859088	37.76	192.419	0.42775
37.78	273.665	0.029326	37.78	216.853	0.557344	37.78	128.356	0.673023	37.78	289.035	0.764357	37.78	195.517	0.819936
37.8	298.246	0.881878	37.8	229.938	0.767172	37.8	132.111	0.164745	37.8	305.896	0.18066	37.8	197.984	0.478125
37.82	324.382	0.319389	37.82	242.019	0.334182	37.82	136.869	0.0641584	37.82	320.925	0.16051	37.82	199.986	0.0509304
37.84	353.708	0.535069	37.84	254.839	0.437831	37.84	139.895	0.0978447	37.84	337.127	0.518163	37.84	203.351	0.972669
37.86	386.324	0.806297	37.86	269.289	0.760481	37.86	144.521	0.674978	37.86	355.044	0.372826	37.86	205.897	0.185459
37.88	415.068	0.264103	37.88	285.005	0.785263	37.88	148.109	0.884074	37.88	374.021	0.780063	37.88	208.353	0.37054
37.9	445.827	0.813781	37.9	295.68	0.789481	37.9	151.869	0.963099	37.9	391.234	0.0873974	37.9	210.818	0.543651
37.92	478.648	0.14452	37.92	308.539	0.021244	37.92	154.366	0.128469	37.92	410.218	0.608438	37.92	212.999	0.961126
37.94	509.041	0.744483	37.94	320.814	0.685943	37.94	158.98	0.166871	37.94	428.925	0.522033	37.94	215.621	0.178864
37.96	538.46	0.540428	37.96	331.474	0.605004	37.96	163.69	0.545269	37.96	444.38	0.173259	37.96	216.631	0.839021
37.98	565.629	0.44231	37.98	342.176	0.892342	37.98	168.998	0.846036	37.98	459.867	0.337279	37.98	218.867	0.0431651
38	591.312	0.362469	38	351.415	0.230348	38	174.366	0.975178	38	476.104	0.440648	38	219.764	0.73751
38.02	611.096	0.777873	38.02	357.712	0.504345	38.02	181.841	0.12735	38.02	488.568	0.0874338	38.02	221.072	0.804594
38.04	631.033	0.0764139	38.04	364.931	0.328801	38.04	190.1	0.699811	38.04	501.461	0.940645	38.04	222.387	0.6367
38.06	643.09	0.915931	38.06	366.534	0.386205	38.06	196.138	0.663069	38.06	512.926	0.239444	38.06	223.864	0.825452
38.08	651.802	0.620766	38.08	368.509	0.489291	38.08	206.427	0.699159	38.08	521.611	0.801491	38.08	224.399	0.489171
38.1	656.886	0.677018	38.1	367.921	0.127155	38.1	213.339	0.730927	38.1	529.225	0.0404059	38.1	224.937	0.277995
38.12	653.836	0.34299	38.12	367.308	0.973322	38.12	222.043	0.776975	38.12	535.433	0.252521	38.12	226.447	0.207722
38.14	645.222	0.368461	38.14	363.536	0.430398	38.14	229.467	0.0779474	38.14	539.64	0.934941	38.14	228.11	0.872479
38.16	635.513	0.210711	38.16	357.088	0.603111	38.16	238.957	0.975073	38.16	540.445	0.718434	38.16	229.114	0.492176
38.18	622.005	0.493847	38.18	348.714	0.463835	38.18	245.595	0.563985	38.18	540.804	0.93211	38.18	229.744	0.135224
38.2	603.682	0.604625	38.2	340.285	0.245679	38.2	253.837	0.886973	38.2	537.203	0.574915	38.2	230.047	0.92915
38.22	581.452	0.429364	38.22	330.941	0.417911	38.22	261.533	0.311553	38.22	530.513	0.172514	38.22	229.85	0.227108
38.24	555.709	0.00102844	38.24	320.383	0.760318	38.24	268.655	0.141392	38.24	521.731	0.475753	38.24	229.419	0.447029
38.26	530.257	0.202418	38.26	307.378	0.335788	38.26	275.581	0.567473	38.26	510.043	0.161609	38.26	228.611	0.667743
38.28	501.722	0.998158	38.28	296.025	0.912639	38.28	282.039	0.509063	38.28	498.523	0.341957	38.28	228.677	0.89119
38.3	473.915	0.993036	38.3	284.537	0.226783	38.3	287.855	0.742041	38.3	486.645	0.150621	38.3	228.422	0.195107
38.32	444.795	0.987514	38.32	273.574	0.0540793	38.32	292.13	0.60577	38.32	473.835	0.78276	38.32	227.386	0.90364
38.34	414.8	0.858542	38.34	262.146	0.582357	38.34	292.731	0.895156	38.34	460.382	0.123723	38.34	227.348	0.637938
38.36	385.207	0.678771	38.36	249.885	0.787294	38.36	294.495	0.339918	38.36	444.479	0.304125	38.36	226.292	0.364407
38.38	359.825	0.438148	38.38	239.312	0.716742	38.38	294.624	0.362554	38.38	428.253	0.702696	38.38	224.446	0.675365
38.4	331.354	0.806672	38.4	230.387	0.50838	38.4	294.321	0.866677	38.4	411.745	0.0340405	38.4	223.839	0.591146
38.42	306.416	0.847613	38.42	220.898	0.28654	38.42	291.04	0.842177	38.42	395.641	0.125715	38.42	223.306	0.580284
38.44	285.73	0.89549	38.44	213.675	0.256104	38.44	287.274	0.60295	38.44	382.024	0.00265737	38.44	222.51	0.829563
38.46	265.15	0.306081	38.46	206.338	0.492732	38.46	283.554	0.37676	38.46	367.376	0.375166	38.46	221.321	0.910002
38.48	244.741	0.735383	38.48	198.603	0.123891	38.48	278.453	0.936935	38.48	351.075	0.901323	38.48	220.167	0.0303054
38.5	229.532	0.248895	38.5	189.572	0.566962	38.5	271.46	0.562143	38.5	336.355	0.250353	38.5	218.999	0.725849
38.52	215.002	0.412631	38.52	184.366	0.136992	38.52	263.291	0.51358	38.52	321.208	0.207009	38.52	218.786	0.332769
38.54	202.069	0.08112	38.54	178.054	0.528322	38.54	257.013	0.3512	38.54	308.364	0.366128	38.54	218.059	0.886866
38.56	191.603	0.052926	38.56	171.489	0.826564	38.56	250.141	0.478217	38.56	291.654	0.898772	38.56	215.967	0.206594
38.58	181.751	0.338262	38.58	167.147	0.55118	38.58	242.858	0.975791	38.58	279.678	0.23392	38.58	214.813	0.935398
38.6	174.53	0.13229	38.6	162.935	0.442979	38.6	235.642	0.901198	38.6	268.122	0.677771	38.6	213.401	0.907178
38.62	166.756	0.847839	38.62	158.761	0.99413	38.62	228.153	0.253944	38.62	256.951	0.165299	38.62	211.159	0.986005
38.64	161.684	0.308543	38.64	153.992	0.359063	38.64	221.257	0.962838	38.64	246.413	0.244093	38.64	208.247	0.291828
38.66	153.833	0.189325	38.66	147.984	0.924167	38.66	213.512	0.427221	38.66	236.91	0.756929	38.66	206.35	0.441644
38.68	148.092	0.0378917	38.68	144.537	0.801219	38.68	208.13	0.0118704	38.68	226.783	0.850521	38.68	204.052	0.691821
38.7	143.065	0.693464	38.7	140.562	0.466592	38.7	198.95	0.831635	38.7	219.988	0.616488	38.7	201.579	0.0283297
38.72	138.05	0.117187	38.72	138.375	0.339935	38.72	194.478	0.75299	38.72	212.398	0.310272	38.72	198.101	0.771941
38.74	134.764	0.618343	38.74	133.671	0.857956	38.74	188.85	0.809909	38.74	205.424	0.0393225	38.74	195.577	0.859919
38.76	131.58	0.052424	38.76	128.89	0.999216	38.76	184.045	0.146545	38.76	196.866	0.163825	38.76	192.986	0.353338
38.78	127.482	0.0771946	38.78	126.888	0.0446166	38.78	178.494	0.432742	38.78	190.208	0.0302033	38.78	190.99	0.469304
38.8	124.038	0.407959	38.8	123.879	0.338568	38.8	174.061	0.854038	38.8	183.812	0.181549	38.8	187.254	0.906874
38.82	120.482	0.817302	38.82	120.79	0.494811	38.82	170.053	0.524547	38.82	177.133	0.145902	38.82	184.332	0.293116
38.84	118.83	0.451628	38.84	119.094	0.97072	38.84	165.25	0.221854	38.84	170.962	0.684202	38.84	181.281	0.565712
38.86	116.701	0.0816168	38.86	117.052	0.423655	38.86	160.474	0.61877	38.86	165.259	0.456526	38.86	177.206	0.286
38.88	113.621	0.960445	38.88	115.548	0.438106	38.88	156.581	0.970785	38.88	160.725	0.0541354	38.88	173.507	0.703315
38.9	111.662	0.922206	38.9	113.223	0.435259	38.9	152.285	0.626692	38.9	156.359	0.249271	38.9	170.214	0.614478
38.92	109.649	0.860332	38.92	111.788	0.353736	38.92	146.018	0.0947162	38.92	150.737	0.319629	38.92	166.664	0.500955
38.94	107.821	0.488781	38.94	109.723	0.702753	38.94	142.357	0.482655	38.94	146.853	0.527092	38.94	162.811	0.721133
38.96	104.728	0.0140368	38.96	108.119	0.55816	38.96	140.389	0.804048	38.96	141.55	0.0227848	38.96	159.65	0.756232
38.98	102.372	0.200592	38.98	106.613	0.329113	38.98	136.774	0.951712	38.98	139.425	0.903187	38.98	156.522	0.708051
39	98.8213	0.408854	39	106.18	0.878495	39	134.924	0.507635	39	136.218	0.393718	39	152.724	0.231081
39.02	96.0326	0.844037	39.02	103.302	0.783205	39.02	131.571	0.909255	39.02	134.797	0.602201	39.02	150.189	0.98397
39.04	94.6787	0.755332	39.04	100.175	0.56923	39.04	130.782	0.179225	39.04	131.102	0.196114	39.04	147.05	0.562404
39.06	92.7109	0.655136	39.06	98.4025	0.338188	39.06	128.857	0.0827462	39.06	127.031	0.958919	39.06	144.559	0.493473
39.08	90.4629	0.817519	39.08	96.7627	0.0371392	39.08	126.222	0.257079	39.08	123.964	0.341074	39.08	141.327	0.297589
39.1	88.3766	0.0232572	39.1	95.5043	0.624147	39.1	123.614	0.805247	39.1	122.06	0.17047	39.1	138.507	0.576947
39.12	86.6332	0.934746	39.12	92.0603	0.516468	39.12	121.273	0.40977	39.12	119.24	0.493145	39.12	137.021	0.214574
39.14	85.8702	0.490542	39.14	90.3475	0.990744	39.14	119.202	0.338328	39.14	117.116	0.914636	39.14	133.778	0.834238
39.16	84.0322	0.962394	39.16	88.1011	0.74389	39.16	116.154	0.518708	39.16	112.813	0.853503	39.16	130.58	0.623351
39.18	82.5614	0.377411	39.18	86.1187	0.697602	39.18	113.81	0.11035	39.18	111.228	0.66885	39.18	128.281	0.174049
39.2	82.0065	0.936989	39.2	83.8212	0.209151	39.2	112.501	0.139912	39.2	108.548	0.0610496	39.2	125.108	0.308343
39.22	80.2447	0.618513	39.22	81.9033	0.688511	39.22	109.561	0.776702	39.22	107.534	0.938232	39.22	122.088	0.548167
39.24	79.3542	0.688289	39.24	80.7981	0.436802	39.24	108.447	0.031434	39.24	104.811	0.714887	39.24	119.088	0.115216
39.26	78.5897	0.823891	39.26	78.9526	0.652271	39.26	107.29	0.651236	39.26	103.066	0.196537	39.26	117.263	0.962556
39.28	78.0619	0.920915	39.28	77.1601	0.905103	39.28	106.53	0.0595183	39.28	101.412	0.714731	39.28	115.309	0.0387177
39.3	77.7798	0.874283	39.3	77.4005	0.634616	39.3	104.49	0.658905	39.3	100.382	0.291309	39.3	113.431	0.679813
39.32	77.6465	0.286988	39.32	76.9708	0.596472	39.32	104.82	0.537569	39.32	97.6962	0.971552	39.32	111.438	0.753096
39.34	77.5791	0.136964	39.34	75.6993	0.433112	39.34	103.437	0.27875	39.34	97.1152	0.833344	39.34	110.003	0.62882
39.36	76.4294	0.123229	39.36	75.5367	0.771727	39.36	102.324	0.483591	39.36	96.2004	0.0342391	39.36	107.996	0.567601
39.38	75.997	0.965457	39.38	74.8545	0.839444	39.38	101.676	0.278483	39.38	96.0859	0.656401	39.38	106.187	0.0762469
39.4	76.1207	0.693319	39.4	74.0469	0.909924	39.4	99.6133	0.187572	39.4	94.9281	0.690327	39.4	104.56	0.998901
39.42	75.9808	0.590837	39.42	73.1846	0.814622	39.42	100.119	0.231383	39.42	92.8883	0.409716	39.42	103.492	0.515989
39.44	75.0776	0.638006	39.44	73.1033	0.803608	39.44	99.0493	0.675748	39.44	91.3223	0.355885	39.44	101.344	0.971544
39.46	74.0623	0.0679972	39.46	72.9944	0.530125	39.46	98.6423	0.0101452	39.46	90.1021	0.00705696	39.46	99.7387	0.49884
39.48	72.9433	0.195348	39.48	72.9119	0.773168	39.48	99.5128	0.444624	39.48	89.385	0.538574	39.48	98.9322	0.999914
39.5	70.8027	0.5134	39.5	72.5811	0.0455661	39.5	99.9031	0.0292188	39.5	88.4049	0.341907	39.5	98.057	0.459086
39.52	69.1564	0.861036	39.52	72.0809	0.231868	39.52	99.6167	0.201394	39.52	87.9191	0.889169	39.52	96.9798	0.695826
39.54	68.3236	0.819611	39.54	71.4357	0.681454	39.54	100.796	0.667577	39.54	88.6346	0.0189288	39.54	95.1479	0.681603
39.56	67.6089	0.52505	39.56	70.8494	0.521406	39.56	100.673	0.744468	39.56	88.4273	0.927323	39.56	94.4234	0.461027
39.58	66.8464	0.709015	39.58	69.8083	0.583032	39.58	101.361	0.802352	39.58	87.931	0.673104	39.58	92.7951	0.776048
39.6	65.5593	0.505054	39.6	68.6981	0.570763	39.6	100.642	0.432643	39.6	88.288	0.697975	39.6	91.0552	0.381005
39.62	64.8316	0.0292365	39.62	66.8116	0.115622	39.62	100.668	0.321843	39.62	87.9521	0.21911	39.62	89.3509	0.846146
39.64	63.8352	0.36926	39.64	66.779	0.15998	39.64	100.955	0.0764328	39.64	88.0089	0.452945	39.64	88.4358	0.47451
39.66	62.8444	0.225228	39.66	67.3419	0.187699	39.66	100.853	0.0664685	39.66	87.4861	0.959944	39.66	87.7283	0.636708
39.68	62.364	0.344774	39.68	66.342	0.572309	39.68	100.239	0.991527	39.68	86.9398	0.512415	39.68	87.138	0.0130059
39.7	61.4052	0.66515	39.7	65.24	0.144973	39.7	98.8219	0.349424	39.7	86.4466	0.593344	39.7	86.4819	0.845561
39.72	61.0792	0.672719	39.72	62.9659	0.945372	39.72	97.9737	0.730131	39.72	85.0626	0.611494	39.72	84.9362	0.492754
39.74	60.5572	0.793019	39.74	62.377	0.649902	39.74	96.7048	0.975731	39.74	83.7818	0.508923	39.74	83.9596	0.653298
39.76	60.5863	0.861772	39.76	62.0188	0.755384	39.76	95.3916	0.903083	39.76	82.8037	0.223307	39.76	82.8374	0.854853
39.78	61.0205	0.27015	39.78	61.3617	0.179669	39.78	94.9993	0.879587	39.78	82.8128	0.923969	39.78	81.7261	0.258375
39.8	61.7707	0.0527665	39.8	61.0986	0.242283	39.8	94.2518	0.781923	39.8	82.3375	0.0176412	39.8	80.2212	0.00540303
39.82	61.5856	0.354775	39.82	61.6	0.803822	39.82	92.3373	0.88913	39.82	82.1027	0.806769	39.82	79.5384	0.656737
39.84	60.7651	0.895761	39.84	61.2042	0.282802	39.84	91.9919	0.151342	39.84	81.6922	0.831851	39.84	79.0077	0.334755
39.86	60.5024	0.111255	39.86	60.2457	0.818471	39.86	91.1852	0.108947	39.86	81.1742	0.945048	39.86	78.8118	0.0452764
39.88	60.6352	0.39536	39.88	61.0947	0.365114	39.88	88.8167	0.485951	39.88	81.39	0.82325	39.88	77.859	0.135772
39.9	61.9456	0.875651	39.9	61.6382	0.356796	39.9	87.0958	0.737443	39.9	80.541	0.776868	39.9	77.8324	0.549673
39.92	62.0835	0.490402	39.92	61.9409	0.0253123	39.92	86.6545	0.631631	39.92	79.3747	0.441831	39.92	77.7717	0.756735
39.94	61.4248	0.943507	39.94	61.819	0.989406	39.94	86.2635	0.179478	39.94	79.9875	0.5489	39.94	77.9732	0.0687112
39.96	61.5587	0.0410225	39.96	61.7589	0.918245	39.96	86.107	0.471107	39.96	79.3508	0.531527	39.96	77.2088	0.89523
39.98	61.9652	0.564713	39.98	61.3536	0.275809	39.98	85.0677	0.604121	39.98	78.8138	0.452417	39.98	76.0207	0.121932
40	62.0677	0.601477	40	61.7221	0.765252	40	84.5699	0.721107	40	77.7567	0.402953	40	76.2229	0.927455
40.02	61.8584	0.0328771	40.02	62.2116	0.986241	40.02	85.4651	0.873454	40.02	77.32	0.633455	40.02	76.1268	0.151428
40.04	62.3032	0.219761	40.04	62.7159	0.32995	40.04	85.0769	0.200999	40.04	76.0168	0.969918	40.04	75.9837	0.856706
40.06	61.981	0.798845	40.06	63.6125	0.0505583	40.06	85.8228	0.461686	40.06	76.5556	0.67728	40.06	74.7847	0.292345
40.08	60.9781	0.504671	40.08	63.3935	0.214628	40.08	85.3848	0.575623	40.08	76.2055	0.901069	40.08	74.0482	0.338042
40.1	60.5493	0.425902	40.1	63.0638	0.204163	40.1	85.3668	0.32611	40.1	76.3537	0.57655	40.1	73.4225	0.764337
40.12	60.6466	0.389259	40.12	63.6006	0.621512	40.12	84.7046	0.822226	40.12	76.5101	0.861703	40.12	73.754	0.550603
40.14	60.0291	0.755569	40.14	63.9298	0.93039	40.14	85.4889	0.0346075	40.14	75.9185	0.534411	40.14	72.5153	0.383575
40.16	59.9759	0.251184	40.16	64.8806	0.263868	40.16	83.6849	0.0619676	40.16	75.9462	0.456192	40.16	72.9163	0.0498142
40.18	59.2456	0.0477703	40.18	65.1348	0.466856	40.18	83.9347	0.0818309	40.18	75.1275	0.492782	40.18	72.888	0.853522
40.2	58.1766	0.641318	40.2	65.4788	0.647537	40.2	82.6516	0.941771	40.2	74.3547	0.240751	40.2	71.9295	0.416707
40.22	57.9375	0.403188	40.22	65.7098	0.443219	40.22	82.1476	0.87535	40.22	73.911	0.943992	40.22	71.7	0.711043
40.24	57.3298	0.274334	40.24	65.8657	0.35259	40.24	82.4407	0.590184	40.24	73.1684	0.569894	40.24	71.9372	0.91053
40.26	57.1162	0.917027	40.26	65.2197	0.0237455	40.26	82.7429	0.75197	40.26	71.4226	0.0726205	40.26	72.6599	0.393896
40.28	57.3362	0.193567	40.28	64.7999	0.374613	40.28	82.1646	0.504279	40.28	71.9233	0.70658	40.28	72.2321	0.785199
40.3	56.77	0.708064	40.3	64.4085	0.716133	40.3	81.2127	0.30455	40.3	71.9116	0.631023	40.3	72.0077	0.188533
40.32	56.9819	0.864041	40.32	63.7486	0.84261	40.32	81.8117	0.438288	40.32	71.6046	0.934835	40.32	71.2923	0.106284
40.34	56.6626	0.937606	40.34	64.2024	0.374344	40.34	80.6494	0.291236	40.34	71.2359	0.637112	40.34	71.1358	0.941278
40.36	56.6276	0.830997	40.36	64.47	0.442913	40.36	81.329	0.731234	40.36	71.3989	0.0657304	40.36	71.2169	0.475845
40.38	56.5287	0.349323	40.38	63.7539	0.0930546	40.38	80.7321	0.165288	40.38	72.1234	0.227196	40.38	71.0632	0.44339
40.4	56.7979	0.608687	40.4	62.5372	0.952849	40.4	80.651	0.0628622	40.4	70.7131	0.52608	40.4	70.7427	0.300961
40.42	56.0469	0.885784	40.42	61.7976	0.764207	40.42	79.5826	0.595021	40.42	69.6463	0.1336	40.42	70.35	0.683746
40.44	55.4432	0.171439	40.44	61.437	0.173607	40.44	79.4331	0.232772	40.44	69.729	0.56649	40.44	69.9284	0.0943931
40.46	55.3197	0.359657	40.46	60.1531	0.00222053	40.46	79.3146	0.914762	40.46	69.403	0.658368	40.46	70.5832	0.145884
40.48	55.7589	0.95953	40.48	60.5976	0.697973	40.48	78.4241	0.941836	40.48	69.6089	0.211541	40.48	70.7235	0.586886
40.5	56.075	0.611574	40.5	59.6143	0.258297	40.5	78.7766	0.903036	40.5	68.4892	0.800025	40.5	69.4395	0.958644
40.52	55.4052	0.64415	40.52	60.142	0.832229	40.52	78.1143	0.97829	40.52	68.5744	0.251393	40.52	69.2357	0.573647
40.54	55.5775	0.438127	40.54	59.9341	0.191751	40.54	78.4943	0.884439	40.54	69.4659	0.474824	40.54	69.0217	0.416405
40.56	56.1466	0.0909924	40.56	60.2502	0.415236	40.56	78.018	0.473424	40.56	69.7464	0.272354	40.56	69.1057	0.880703
40.58	56.4907	0.551333	40.58	59.9017	0.893098	40.58	77.4125	0.618593	40.58	69.5943	0.179431	40.58	68.2767	0.291042
40.6	57.6477	0.302741	40.6	59.5615	0.0842945	40.6	77.6188	0.915377	40.6	69.2426	0.0946682	40.6	68.3983	0.977313
40.62	58.177	0.445979	40.62	59.7328	0.984947	40.62	77.4762	0.775484	40.62	68.8456	0.157662	40.62	67.8679	0.659925
40.64	58.1046	0.750543	40.64	59.6281	0.151955	40.64	76.6231	0.0815488	40.64	68.4387	0.104093	40.64	67.7592	0.495166
40.66	57.1255	0.383381	40.66	59.4976	0.129999	40.66	76.2583	0.146037	40.66	68.7714	0.172076	40.66	67.5436	0.498065
40.68	56.6399	0.514962	40.68	58.919	0.748355	40.68	75.4133	0.972926	40.68	67.1065	0.295518	40.68	67.5419	0.595083
40.7	55.9381	0.440763	40.7	59.6089	0.816362	40.7	76.2334	0.376652	40.7	67.2371	0.32817	40.7	67.349	0.346204
40.72	55.87	0.874555	40.72	61.3017	0.2881	40.72	75.4481	0.86888	40.72	66.5703	0.93451	40.72	67.1565	0.812575
40.74	55.2875	0.393468	40.74	62.1616	0.340879	40.74	74.8308	0.445925	40.74	65.6574	0.798491	40.74	67.2715	0.871808
40.76	55.1924	0.61398	40.76	62.7269	0.693069	40.76	73.8491	0.814386	40.76	65.8279	0.457975	40.76	67.4664	0.722134
40.78	54.093	0.439061	40.78	61.4355	0.898852	40.78	74.2087	0.904908	40.78	64.4108	0.158372	40.78	67.4932	0.715047
40.8	54.1911	0.943163	40.8	61.2923	0.618862	40.8	73.5909	0.328007	40.8	63.888	0.121309	40.8	67.7088	0.827956
40.82	54.828	0.441346	40.82	61.0939	0.920661	40.82	73.8232	0.717607	40.82	64.8581	0.606364	40.82	67.7514	0.491067
40.84	54.7424	0.337721	40.84	60.2829	0.163146	40.84	74.8438	0.656743	40.84	64.8927	0.422163	40.84	67.749	0.907238
40.86	55.2642	0.415517	40.86	60.0973	0.409264	40.86	74.8832	0.330082	40.86	65.0343	0.573958	40.86	67.5444	0.0161295
40.88	54.7475	0.669419	40.88	60.4708	0.568518	40.88	75.0404	0.169027	40.88	65.9949	0.0612875	40.88	67.0324	0.591713
40.9	53.7401	0.966296	40.9	60.2324	0.482482	40.9	74.5175	0.747154	40.9	66.6502	0.710059	40.9	67.3629	0.320867
40.92	53.3213	0.622978	40.92	60.1662	0.821941	40.92	75.3544	0.607639	40.92	66.2253	0.351322	40.92	67.2957	0.564005
40.94	53.0037	0.796256	40.94	60.0127	0.438913	40.94	76.022	0.48	40.94	66.0669	0.391734	40.94	66.284	0.515753
40.96	53.5385	0.902086	40.96	59.1245	0.755108	40.96	76.5639	0.756777	40.96	66.8591	0.61226	40.96	65.6524	0.0504316
40.98	53.8837	0.954407	40.98	58.2577	0.225601	40.98	75.9549	0.153765	40.98	68.0894	0.811483	40.98	66.0959	0.318587
41	53.4669	0.682465	41	58.1511	0.183645	41	75.9626	0.798733	41	67.6809	0.860143	41	66.7112	0.206894
41.02	53.0563	0.826065	41.02	59.0064	0.166454	41.02	75.0642	0.666928	41.02	67.3761	0.108189	41.02	66.4738	0.993599
41.04	52.8163	0.808735	41.04	58.7439	0.842811	41.04	75.7806	0.515708	41.04	68.2354	0.890124	41.04	65.5683	0.496585
41.06	52.0959	0.542919	41.06	58.1812	0.373422	41.06	75.7043	0.0273338	41.06	68.7319	0.527995	41.06	65.3325	0.540531
41.08	51.4196	0.213176	41.08	59.3209	0.88525	41.08	75.1047	0.437623	41.08	68.5159	0.834712	41.08	65.4188	0.444582
41.1	51.0689	0.167622	41.1	58.9819	0.401032	41.1	74.6134	0.769293	41.1	68.2815	0.739105	41.1	64.9633	0.723319
41.12	51.8568	0.82843	41.12	59.2315	0.612051	41.12	74.954	0.989085	41.12	68.9164	0.535993	41.12	65.3024	0.510536
41.14	51.8592	0.23484	41.14	59.0058	0.812554	41.14	75.5672	0.39247	41.14	69.1417	0.0188147	41.14	64.819	0.104281
41.16	52.5018	0.429045	41.16	59.1239	0.437737	41.16	75.6849	0.39899	41.16	68.4	0.986383	41.16	64.3681	0.259814
41.18	52.9554	0.617574	41.18	58.2876	0.705864	41.18	75.6396	0.708201	41.18	68.0556	0.133658	41.18	63.6535	0.44705
41.2	54.0372	0.36625	41.2	57.7229	0.208603	41.2	74.6824	0.456911	41.2	69.2418	0.470632	41.2	63.5368	0.135275
41.22	53.6623	0.393281	41.22	57.2303	0.981218	41.22	74.8035	0.852939	41.22	69.2408	0.332709	41.22	64.1803	0.787245
41.24	53.0992	0.68222	41.24	56.5732	0.0953496	41.24	74.4466	0.972559	41.24	69.1439	0.189109	41.24	63.9802	0.513139
41.26	53.8123	0.553081	41.26	56.7528	0.515726	41.26	74.1907	0.0903293	41.26	68.9218	0.0575456	41.26	63.7652	0.768644
41.28	53.8073	0.612815	41.28	57.8647	0.887566	41.28	74.5406	0.126827	41.28	68.7429	0.155292	41.28	63.0948	0.70907
41.3	54.1992	0.17862	41.3	58.4842	0.130574	41.3	73.9298	0.936677	41.3	68.7544	0.630105	41.3	62.8708	0.564905
41.32	55.4675	0.0372898	41.32	58.9872	0.157906	41.32	72.6886	0.317858	41.32	68.7944	0.186571	41.32	62.5627	0.0735289
41.34	54.4619	0.587484	41.34	58.2024	0.905755	41.34	72.8739	0.727276	41.34	68.1357	0.0599983	41.34	62.8804	0.679581
41.36	54.9249	0.656431	41.36	57.5904	0.687652	41.36	73.1186	0.714961	41.36	67.3128	0.885623	41.36	62.4241	0.610222
41.38	55.155	0.624057	41.38	56.543	0.00151633	41.38	72.742	0.673926	41.38	66.2844	0.976338	41.38	62.3168	0.320005
41.4	55.5108	0.738612	41.4	57.5676	0.299165	41.4	73.3692	0.563046	41.4	65.3281	0.140663	41.4	61.1966	0.549307
41.42	55.9494	0.467363	41.42	57.6376	0.626793	41.42	73.9735	0.603512	41.42	65.5126	0.539259	41.42	60.6744	0.277232
41.44	55.8491	0.842193	41.44	56.6397	0.134439	41.44	74.7226	0.948331	41.44	63.8971	0.245964	41.44	60.4406	0.733396
41.46	55.6184	0.793334	41.46	56.5843	0.662398	41.46	75.0472	0.383007	41.46	63.9931	0.00056287	41.46	60.6205	0.893205
41.48	54.2773	0.643091	41.48	56.4743	0.625443	41.48	76.0793	0.796539	41.48	64.1937	0.317686	41.48	60.2861	0.274758
41.5	54.6237	0.712134	41.5	55.3558	0.18027	41.5	76.9679	0.782544	41.5	63.2094	0.937532	41.5	60.5899	0.795092
41.52	55.0899	0.257202	41.52	54.8656	0.733147	41.52	77.4361	0.684972	41.52	63.2068	0.610839	41.52	60.9624	0.485601
41.54	55.0899	0.825977	41.54	54.6338	0.245181	41.54	77.6093	0.823297	41.54	63.3237	0.849675	41.54	60.321	0.167929
41.56	54.4383	0.73925	41.56	54.2073	0.999829	41.56	77.5181	0.319193	41.56	63.5061	0.243319	41.56	59.9091	0.139358
41.58	53.655	0.155951	41.58	54.1867	0.380978	41.58	77.3892	0.271925	41.58	63.3651	0.221697	41.58	60.0571	0.632911
41.6	53.0818	0.817273	41.6	54.3511	0.568069	41.6	76.9309	0.364717	41.6	61.9992	0.448404	41.6	60.2193	0.00624879
41.62	52.5058	0.640237	41.62	53.7796	0.964129	41.62	77.9901	0.072618	41.62	61.1188	0.635773	41.62	59.8965	0.202012
41.64	51.407	0.0313553	41.64	53.2497	0.471735	41.64	79.1297	0.95632	41.64	60.6284	0.483623	41.64	60.1736	0.831823
41.66	50.0884	0.529485	41.66	53.9442	0.0508903	41.66	79.7446	0.524286	41.66	60.0038	0.0240577	41.66	60.4101	0.552856
41.68	49.5803	0.396277	41.68	54.0002	0.895772	41.68	79.1758	0.632408	41.68	59.4736	0.815121	41.68	60.1775	0.344782
41.7	49.4903	0.751305	41.7	53.6368	0.0454423	41.7	79.8772	0.924716	41.7	59.7963	0.822993	41.7	59.958	0.58553
41.72	50.2196	0.682379	41.72	54.2069	0.434878	41.72	79.7883	0.468542	41.72	60.3976	0.021482	41.72	60.0273	0.965523
41.74	49.2361	0.364011	41.74	53.6835	0.609377	41.74	79.2298	0.836782	41.74	60.3978	0.52111	41.74	60.0376	0.257292
41.76	49.7349	0.809308	41.76	53.0816	0.736346	41.76	79.0304	0.301839	41.76	60.6947	0.0299619	41.76	60.0876	0.415244
41.78	50.3471	0.930712	41.78	52.737	0.689845	41.78	77.7488	0.646646	41.78	62.2528	0.0118679	41.78	60.6371	0.984549
41.8	51.0048	0.569714	41.8	52.8684	0.904318	41.8	77.7075	0.930058	41.8	63.0626	0.691266	41.8	60.7397	0.526067
41.82	50.795	0.427404	41.82	53.261	0.332986	41.82	77.9502	0.414238	41.82	62.7172	0.258739	41.82	60.8486	0.644902
41.84	50.6096	0.0956149	41.84	53.4121	0.705735	41.84	77.2822	0.544767	41.84	63.0933	0.539107	41.84	61.0051	0.0483988
41.86	50.9101	0.122339	41.86	54.5323	0.316007	41.86	76.5618	0.0787358	41.86	63.276	0.681148	41.86	60.6303	0.156633
41.88	50.5641	0.827246	41.88	55.0652	0.45235	41.88	76.5792	0.150603	41.88	63.5073	0.740434	41.88	61.1372	0.280126
41.9	50.9164	0.760296	41.9	55.059	0.0249392	41.9	74.8161	0.539017	41.9	63.2495	0.940052	41.9	61.401	0.783725
41.92	51.0992	0.663618	41.92	56.2589	0.691172	41.92	74.1915	0.721619	41.92	63.0207	0.689424	41.92	61.2324	0.125612
41.94	50.688	0.429638	41.94	56.4063	0.569743	41.94	74.3711	0.315287	41.94	62.8792	0.0761978	41.94	61.3143	0.0963597
41.96	51.8687	0.652573	41.96	56.9327	0.998583	41.96	74.8757	0.285261	41.96	62.9356	0.853669	41.96	61.2356	0.0162081
41.98	52.0837	0.299476	41.98	56.7548	0.6093	41.98	74.3972	0.106186	41.98	63.4074	0.487344	41.98	61.7666	0.813505
42	52.3456	0.442643	42	58.3826	0.738329	42	74.5313	0.401068	42	63.1781	0.53818	42	61.7479	0.293438
42.02	52.5022	0.876389	42.02	58.6935	0.235788	42.02	75.3874	0.197857	42.02	63.495	0.438414	42.02	61.5603	0.520313
42.04	52.6961	0.072528	42.04	58.4322	0.667575	42.04	76.6193	0.925756	42.04	63.0365	0.713768	42.04	61.7367	0.72576
42.06	52.6985	0.107666	42.06	59.2118	0.819159	42.06	77.2179	0.622471	42.06	64.0024	0.869808	42.06	62.3448	0.878943
42.08	52.6482	0.244692	42.08	58.5942	0.601493	42.08	78.1612	0.64354	42.08	64.1984	0.103959	42.08	62.004	0.0451171
42.1	53.6283	0.138679	42.1	57.715	0.0780805	42.1	78.5808	0.679972	42.1	63.4657	0.110461	42.1	62.788	0.221151
42.12	53.6206	0.244494	42.12	58.2401	0.635309	42.12	77.5498	0.894636	42.12	64.4991	0.294092	42.12	63.0345	0.480658
42.14	53.6358	0.50678	42.14	58.1021	0.0981896	42.14	77.5886	0.731372	42.14	63.7988	0.967947	42.14	63.0619	0.00123587
42.16	53.1303	0.7158	42.16	58.3859	0.847327	42.16	78.7107	0.985676	42.16	64.0431	0.372561	42.16	63.3468	0.0165837
42.18	53.6414	0.468337	42.18	58.8917	0.337299	42.18	79.6214	0.240587	42.18	63.7049	0.773097	42.18	63.7687	0.745948
42.2	52.9303	0.7656	42.2	59.3245	0.952685	42.2	80.4429	0.799198	42.2	62.9878	0.167159	42.2	64.6107	0.625533
42.22	52.5181	0.877791	42.22	59.7351	0.911859	42.22	81.3969	0.607457	42.22	63.2798	0.824525	42.22	64.8509	0.522193
42.24	52.0585	0.681162	42.24	60.7101	0.120203	42.24	80.5179	0.871846	42.24	63.9278	0.999978	42.24	64.9333	0.534517
42.26	51.1779	0.0814954	42.26	61.1077	0.346799	42.26	79.3484	0.990376	42.26	64.4453	0.0974664	42.26	65.0694	0.651222
42.28	51.8961	0.0731566	42.28	60.9374	0.987066	42.28	79.2622	0.567113	42.28	64.5028	0.946403	42.28	65.4121	0.770601
42.3	51.9171	0.234366	42.3	60.1877	0.908206	42.3	79.5065	0.745417	42.3	64.7143	0.841816	42.3	65.651	0.21683
42.32	52.393	0.0708308	42.32	59.6699	0.816242	42.32	78.1003	0.616531	42.32	64.8025	0.463527	42.32	65.4272	0.0993203
42.34	52.1758	0.0268842	42.34	58.6814	0.975336	42.34	78.3733	0.727371	42.34	63.8016	0.674418	42.34	65.2697	0.308232
42.36	52.8025	0.884022	42.36	58.9152	0.70724	42.36	78.3919	0.107512	42.36	63.1471	0.0149566	42.36	65.1737	0.2312
42.38	53.0258	0.456175	42.38	59.1712	0.278782	42.38	77.7063	0.293703	42.38	62.6729	0.761398	42.38	64.8315	0.96865
42.4	52.7376	0.909306	42.4	58.5972	0.706494	42.4	78.4696	0.126224	42.4	62.5505	0.03814	42.4	64.3298	0.637617
42.42	52.628	0.066413	42.42	58.7204	0.371977	42.42	78.0948	0.739573	42.42	62.1408	0.257549	42.42	64.3974	0.524009
42.44	52.1181	0.788769	42.44	58.344	0.241889	42.44	76.7716	0.0609203	42.44	61.5263	0.651361	42.44	64.5794	0.430987
42.46	52.3812	0.412746	42.46	58.4753	0.572011	42.46	76.0499	0.730554	42.46	60.6098	0.518079	42.46	64.4812	0.307452
42.48	52.0115	0.328281	42.48	58.4848	0.393869	42.48	76.3438	0.244201	42.48	59.8095	0.747353	42.48	64.3974	0.559905
42.5	52.5768	0.443109	42.5	59.456	0.800982	42.5	76.2156	0.469456	42.5	59.1722	0.232946	42.5	64.3514	0.867816
42.52	53.1261	0.585939	42.52	59.7858	0.89771	42.52	75.7658	0.888194	42.52	58.7467	0.62369	42.52	63.5752	0.590835
42.54	53.8376	0.918727	42.54	58.7863	0.0762903	42.54	77.0361	0.972055	42.54	59.2784	0.927208	42.54	63.0298	0.139436
42.56	54.1232	0.706652	42.56	58.399	0.86558	42.56	77.1734	0.593401	42.56	58.8492	0.370611	42.56	63.2639	0.855272
42.58	54.88	0.78476	42.58	58.1626	0.394212	42.58	76.3325	0.994828	42.58	58.2061	0.364483	42.58	63.209	0.567719
42.6	55.3372	0.0514877	42.6	58.4508	0.433971	42.6	76.3531	0.479219	42.6	57.7733	0.888364	42.6	62.947	0.837793
42.62	54.9222	0.137137	42.62	57.224	0.455908	42.62	78.3806	0.726169	42.62	57.787	0.337814	42.62	63.1444	0.307122
42.64	55.0644	0.127258	42.64	56.3021	0.402745	42.64	79.9391	0.412322	42.64	57.9029	0.274884	42.64	63.2994	0.345609
42.66	55.5836	0.763705	42.66	55.6303	0.5781	42.66	79.3239	0.725665	42.66	58.6334	0.738169	42.66	63.4361	0.422806
42.68	56.112	0.385168	42.68	55.1002	0.515504	42.68	80.4941	0.762441	42.68	59.1182	0.0152674	42.68	63.3608	0.160546
42.7	56.5543	0.246914	42.7	55.4507	0.890751	42.7	80.6197	0.647151	42.7	59.3273	0.167282	42.7	63.5803	0.926607
42.72	56.5742	0.323832	42.72	56.5042	0.362352	42.72	81.7084	0.901331	42.72	60.1444	0.785804	42.72	63.7881	0.551227
42.74	56.269	0.593916	42.74	57.0741	0.203512	42.74	82.6241	0.792238	42.74	60.8185	0.446665	42.74	63.8561	0.705181
42.76	55.877	0.462484	42.76	58.1638	0.73811	42.76	83.5537	0.297908	42.76	61.9009	0.364229	42.76	63.856	0.760313
42.78	56.2567	0.492031	42.78	58.6041	0.997434	42.78	83.2509	0.119937	42.78	63.0747	0.00650656	42.78	64.4313	0.418142
42.8	55.0244	0.220889	42.8	59.0365	0.492423	42.8	83.9086	0.946081	42.8	63.5658	0.0116326	42.8	64.0809	0.447123
42.82	55.0588	0.955405	42.82	59.3342	0.572024	42.82	83.8333	0.511083	42.82	64.4658	0.685117	42.82	63.8116	0.495041
42.84	54.774	0.678322	42.84	59.1728	0.783679	42.84	83.2719	0.857508	42.84	65.4851	0.81198	42.84	63.5196	0.480514
42.86	53.8457	0.588597	42.86	59.0195	0.814338	42.86	83.1393	0.102483	42.86	65.6414	0.283395	42.86	63.351	0.0644772
42.88	54.3568	0.686458	42.88	58.8563	0.00318046	42.88	83.1795	0.409984	42.88	66.1956	0.00118202	42.88	63.2856	0.839011
42.9	53.7357	0.626171	42.9	58.0924	0.177428	42.9	83.2652	0.182281	42.9	66.737	0.47225	42.9	63.0634	0.812052
42.92	53.2452	0.900383	42.92	58.1693	0.95079	42.92	83.8319	0.416017	42.92	66.3545	0.628858	42.92	63.0736	0.395798
42.94	53.2157	0.612541	42.94	58.5628	0.787164	42.94	83.4859	0.171673	42.94	65.7363	0.361815	42.94	63.2674	0.280203
42.96	53.1599	0.499702	42.96	59.3021	0.059706	42.96	83.1328	0.161555	42.96	65.713	0.773482	42.96	63.3984	0.365463
42.98	53.549	0.507704	42.98	58.9967	0.115404	42.98	82.6452	0.785735	42.98	66.019	0.884527	42.98	64.2455	0.328751
43	53.2998	0.387089	43	58.8727	0.615351	43	82.3614	0.959545	43	65.7138	0.0166792	43	64.1309	0.417782
43.02	53.1085	0.522255	43.02	59.8392	0.374965	43.02	81.2062	0.120987	43.02	64.449	0.258446	43.02	64.442	0.901342
43.04	53.3836	0.204605	43.04	59.4034	0.995549	43.04	80.9135	0.596718	43.04	64.6834	0.394803	43.04	64.654	0.692414
43.06	53.6619	0.369264	43.06	59.4092	0.327591	43.06	81.2746	0.951259	43.06	63.9454	0.165454	43.06	64.7669	0.781796
43.08	53.6584	0.838758	43.08	59.5144	0.84548	43.08	81.457	0.193356	43.08	63.8975	0.812754	43.08	65.0045	0.864501
43.1	54.6468	0.217892	43.1	59.8518	0.829254	43.1	79.9298	0.0221369	43.1	63.4349	0.931776	43.1	65.8623	0.721181
43.12	54.4999	0.588543	43.12	58.3895	0.381833	43.12	78.8923	0.33257	43.12	62.6478	0.39068	43.12	66.0527	0.871982
43.14	54.6118	0.564652	43.14	58.1638	0.922427	43.14	79.8795	0.0303208	43.14	62.652	0.384484	43.14	66.1126	0.599543
43.16	54.2374	0.364012	43.16	58.1127	0.955659	43.16	78.015	0.911005	43.16	62.7062	0.45988	43.16	65.8852	0.140014
43.18	54.7364	0.463405	43.18	58.2401	0.234168	43.18	77.788	0.954495	43.18	61.9013	0.211807	43.18	65.6862	0.552955
43.2	54.1551	0.795103	43.2	58.0516	0.26387	43.2	78.0552	0.00962692	43.2	62.2261	0.0931908	43.2	66.22	0.817988
43.22	53.4829	0.974592	43.22	57.9444	0.519814	43.22	79.7049	0.586868	43.22	62.2223	0.789039	43.22	66.2306	0.69274
43.24	53.9476	0.647724	43.24	57.3852	0.46257	43.24	79.0005	0.144488	43.24	62.6935	0.106966	43.24	66.241	0.638299
43.26	54.2593	0.970329	43.26	57.3757	0.246876	43.26	78.4443	0.98981	43.26	63.102	0.03868	43.26	66.1187	0.5638
43.28	53.37	0.37063	43.28	58.0862	0.0539122	43.28	79.3997	0.664765	43.28	63.8491	0.356616	43.28	65.7955	0.996452
43.3	53.0765	0.878355	43.3	59.0865	0.0200979	43.3	79.2917	0.0134203	43.3	63.7915	0.889965	43.3	65.5556	0.30173
43.32	52.8723	0.851466	43.32	58.7208	0.685273	43.32	79.6962	0.701266	43.32	63.8562	0.0231625	43.32	64.7931	0.115543
43.34	52.3466	0.347534	43.34	58.1998	0.179166	43.34	79.1815	0.329391	43.34	64.3404	0.91256	43.34	64.7506	0.670245
43.36	52.1096	0.175992	43.36	58.8879	0.572643	43.36	79.3621	0.0209456	43.36	64.2742	0.470099	43.36	65.3261	0.786637
43.38	51.5704	0.744787	43.38	58.7687	0.250613	43.38	79.6517	0.482668	43.38	64.436	0.740749	43.38	64.7698	0.547908
43.4	51.229	0.637453	43.4	58.267	0.0958348	43.4	80.3847	0.638062	43.4	63.3941	0.167554	43.4	65.0464	0.450754
43.42	51.2749	0.740137	43.42	57.3103	0.0598181	43.42	80.2362	0.338742	43.42	63.78	0.513549	43.42	65.1057	0.506364
43.44	51.6614	0.292243	43.44	56.5695	0.0338504	43.44	80.6587	0.092064	43.44	63.7814	0.298604	43.44	65.4075	0.355934
43.46	50.6092	0.401427	43.46	56.2146	0.353817	43.46	81.6934	0.897856	43.46	64.6045	0.526679	43.46	65.5567	0.929713
43.48	50.7309	0.28975	43.48	55.9678	0.501268	43.48	82.918	0.777384	43.48	64.9174	0.0881541	43.48	66.0182	0.952244
43.5	51.2171	0.144201	43.5	55.6218	0.77666	43.5	83.8093	0.243781	43.5	64.1493	0.317767	43.5	65.8833	0.175813
43.52	51.2309	0.224477	43.52	56.1717	0.24426	43.52	83.3648	0.526961	43.52	63.7664	0.0220925	43.52	66.5791	0.654341
43.54	51.7071	0.455255	43.54	56.8341	0.902606	43.54	82.7999	0.542452	43.54	63.8449	0.069476	43.54	66.934	0.307302
43.56	51.9772	0.976408	43.56	56.4676	0.1369	43.56	83.3227	0.244847	43.56	63.8667	0.0682967	43.56	67.3832	0.941321
43.58	52.8519	0.255171	43.58	56.0849	0.836638	43.58	83.0622	0.66902	43.58	63.4782	0.557909	43.58	67.413	0.798985
43.6	53.9984	0.68469	43.6	56.2374	0.0873791	43.6	83.0409	0.412608	43.6	63.5925	0.225354	43.6	68.5626	0.877668
43.62	55.1352	0.165718	43.62	55.9478	0.37285	43.62	83.4934	0.134023	43.62	63.4687	0.431537	43.62	68.7232	0.137908
43.64	56.1416	0.881568	43.64	55.3643	0.963229	43.64	83.1706	0.0389164	43.64	64.3804	0.607081	43.64	68.761	0.0412819
43.66	55.4457	0.926527	43.66	55.0442	0.917795	43.66	82.4423	0.445801	43.66	63.283	0.710752	43.66	68.7792	0.804591
43.68	55.7632	0.864615	43.68	55.2515	0.403318	43.68	81.1829	0.287671	43.68	63.4578	0.903939	43.68	68.7979	0.398088
43.7	56.2178	0.540384	43.7	55.7668	0.498728	43.7	80.6864	0.730556	43.7	62.455	0.531833	43.7	69.0803	0.764097
43.72	56.6395	0.0310143	43.72	55.9662	0.201665	43.72	81.7951	0.967041	43.72	63.0575	0.136533	43.72	69.9104	0.742567
43.74	56.4635	0.85723	43.74	57.1506	0.744353	43.74	81.764	0.603772	43.74	62.7944	0.219142	43.74	70.2827	0.482887
43.76	55.6392	0.0500123	43.76	56.8116	0.165736	43.76	80.3487	0.31407	43.76	62.2097	0.59367	43.76	70.5457	0.18123
43.78	55.277	0.622612	43.78	56.9437	0.619103	43.78	80.5624	0.596415	43.78	61.8837	0.38818	43.78	70.4226	0.580182
43.8	55.0972	0.813025	43.8	56.5843	0.436758	43.8	80.0117	0.368074	43.8	61.9359	0.623697	43.8	70.0827	0.896021
43.82	54.4017	0.0134198	43.82	56.6658	0.573432	43.82	80.2136	0.966262	43.82	61.745	0.744745	43.82	69.824	0.0754918
43.84	54.4184	0.653421	43.84	56.5347	0.494948	43.84	79.783	0.883165	43.84	61.7142	0.320228	43.84	70.075	0.116263
43.86	53.5771	0.646266	43.86	57.1435	0.232109	43.86	80.6142	0.6566	43.86	61.2418	0.795683	43.86	70.2166	0.253317
43.88	53.0917	0.907128	43.88	58.1737	0.483255	43.88	80.9259	0.282082	43.88	59.9954	0.162848	43.88	69.9187	0.885179
43.9	52.8921	0.560529	43.9	58.8688	0.582853	43.9	81.3694	0.56443	43.9	58.6183	0.21788	43.9	70.3596	0.0322755
43.92	52.7066	0.941118	43.92	57.5336	0.0622254	43.92	81.0163	0.180484	43.92	58.3893	0.276651	43.92	70.0598	0.786072
43.94	51.9233	0.0866823	43.94	57.1953	0.814136	43.94	81.2667	0.212897	43.94	57.8228	0.948414	43.94	69.9797	0.212856
43.96	51.9992	0.115985	43.96	57.5625	0.882822	43.96	81.3656	0.664713	43.96	56.6492	0.859346	43.96	70.0415	0.954072
43.98	51.7709	0.65924	43.98	57.1819	0.903748	43.98	82.4818	0.25763	43.98	56.3448	0.192622	43.98	70.081	0.683065
44	51.8077	0.0469739	44	57.1574	0.910025	44	83.3484	0.888429	44	55.4179	0.298001	44	69.7256	0.778984
44.02	51.2687	0.723741	44.02	56.881	0.169881	44.02	84.1222	0.490184	44.02	55.1105	0.503059	44.02	69.9108	0.786262
44.04	50.9768	0.521471	44.04	56.8456	0.503398	44.04	84.6696	0.402042	44.04	55.3793	0.814819	44.04	69.6591	0.173589
44.06	50.523	0.570022	44.06	57.1961	0.412992	44.06	85.2523	0.112109	44.06	57.0222	0.029837	44.06	69.6127	0.123536
44.08	51.2054	0.466231	44.08	57.4339	0.421944	44.08	86.0356	0.0166391	44.08	56.164	0.0340548	44.08	69.4827	0.0126799
44.1	51.7478	0.212633	44.1	57.9209	0.443213	44.1	85.1512	0.693705	44.1	56.0508	0.332149	44.1	69.4821	0.768088
44.12	51.4329	0.444329	44.12	57.6853	0.919515	44.12	85.8071	0.267729	44.12	56.0882	0.755248	44.12	69.1054	0.550217
44.14	51.7704	0.538801	44.14	56.9946	0.737539	44.14	86.8589	0.754443	44.14	56.4524	0.682621	44.14	68.363	0.696444
44.16	52.882	0.554105	44.16	56.9588	0.0547435	44.16	87.3836	0.416457	44.16	56.4334	0.282442	44.16	68.1364	0.854274
44.18	54.2225	0.421056	44.18	57.0304	0.437349	44.18	87.9021	0.383177	44.18	56.559	0.847804	44.18	68.3429	0.651384
44.2	54.5313	0.182994	44.2	56.9611	0.930511	44.2	89.2254	0.115333	44.2	57.1615	0.68569	44.2	68.1067	0.229805
44.22	53.8633	0.114192	44.22	56.5999	0.598558	44.22	89.3743	0.0514494	44.22	57.1475	0.00522846	44.22	67.984	0.0940261
44.24	53.313	0.246363	44.24	57.2843	0.138653	44.24	88.5473	0.681297	44.24	58.1964	0.595414	44.24	68.0251	0.619133
44.26	52.7548	0.417701	44.26	57.3951	0.436103	44.26	89.528	0.127312	44.26	58.6514	0.916491	44.26	68.02	0.114313
44.28	53.8058	0.431896	44.28	57.3747	0.646239	44.28	89.9693	0.246021	44.28	59.2535	0.426293	44.28	67.5457	0.767363
44.3	53.8346	0.945165	44.3	57.7587	0.210911	44.3	91.7812	0.12799	44.3	59.8831	0.590466	44.3	67.6228	0.760669
44.32	53.2555	0.909306	44.32	57.8111	0.0124787	44.32	92.7283	0.022508	44.32	61.0408	0.966014	44.32	67.1389	0.209425
44.34	52.5554	0.569727	44.34	58.4949	0.376599	44.34	93.5328	0.771272	44.34	61.0252	0.155097	44.34	67.3504	0.444319
44.36	51.7733	0.632016	44.36	58.9257	0.847019	44.36	93.3882	0.585687	44.36	61.9227	0.134262	44.36	67.3282	0.612279
44.38	50.8783	0.332846	44.38	60.001	0.509362	44.38	95.0786	0.661655	44.38	62.3944	0.555879	44.38	66.8519	0.838207
44.4	50.8383	0.687336	44.4	61.3338	0.836564	44.4	95.9246	0.369755	44.4	62.5042	0.725266	44.4	66.9601	0.383528
44.42	50.0299	0.741658	44.42	61.2994	0.37106	44.42	97.9084	0.960135	44.42	62.8949	0.0333156	44.42	66.4612	0.134983
44.44	50.4769	0.276924	44.44	61.2197	0.688487	44.44	99.0723	0.418461	44.44	62.8603	0.689191	44.44	66.66	0.154662
44.46	50.4486	0.396022	44.46	62.216	0.170134	44.46	100.077	0.117759	44.46	63.3856	0.497395	44.46	66.2385	0.459534
44.48	50.5825	0.489654	44.48	62.6215	0.0174524	44.48	100.246	0.656468	44.48	62.7459	0.361345	44.48	66.0157	0.967836
44.5	50.5736	0.735536	44.5	62.4787	0.6988	44.5	100.698	0.828464	44.5	62.8419	0.583688	44.5	66.1107	0.848876
44.52	50.1268	0.487444	44.52	62.3808	0.509514	44.52	101.692	0.917977	44.52	62.79	0.324146	44.52	66.5497	0.501533
44.54	49.6058	0.524639	44.54	63.1758	0.224778	44.54	102.798	0.389286	44.54	62.9845	0.226572	44.54	65.9397	0.647107
44.56	49.6987	0.815466	44.56	64.6019	0.0564624	44.56	103.552	0.323287	44.56	62.9131	0.0801835	44.56	65.8203	0.526265
44.58	49.8166	0.527562	44.58	64.7799	0.830555	44.58	104.089	0.711566	44.58	62.6037	0.683367	44.58	65.5002	0.422971
44.6	50.0063	0.69166	44.6	65.6038	0.180872	44.6	103.4	0.307993	44.6	62.1189	0.742122	44.6	65.5091	0.681586
44.62	50.7176	0.590034	44.62	66.3782	0.24567	44.62	105.069	0.579761	44.62	62.4834	0.938271	44.62	64.8877	0.380604
44.64	51.2036	0.102483	44.64	67.5735	0.819017	44.64	106.04	0.752836	44.64	62.6945	0.142584	44.64	64.7715	0.875704
44.66	51.617	0.60721	44.66	68.4405	0.0456528	44.66	106.809	0.162752	44.66	62.4395	0.376417	44.66	64.468	0.0383403
44.68	52.3561	0.0273943	44.68	69.6006	0.138289	44.68	108.299	0.548806	44.68	60.9922	0.954581	44.68	64.8317	0.998373
44.7	52.9647	0.133645	44.7	70.3141	0.312353	44.7	108.318	0.251507	44.7	60.31	0.0438739	44.7	65.6661	0.356627
44.72	53.7903	0.954755	44.72	70.7117	0.722642	44.72	109.777	0.964974	44.72	59.2881	0.760632	44.72	65.3883	0.0739756
44.74	54.2833	0.779101	44.74	71.0141	0.669168	44.74	110.024	0.0905591	44.74	59.3613	0.867178	44.74	64.7994	0.126379
44.76	55.3882	0.788916	44.76	71.5846	0.129547	44.76	110.265	0.322646	44.76	59.1334	0.589895	44.76	64.7697	0.431832
44.78	56.017	0.680014	44.78	71.7751	0.719619	44.78	111.605	0.682225	44.78	59.402	0.203166	44.78	64.4123	0.33691
44.8	56.4741	0.248689	44.8	72.4237	0.932727	44.8	112.427	0.607056	44.8	59.8133	0.472962	44.8	64.0535	0.832824
44.82	56.9255	0.0927159	44.82	72.3527	0.263702	44.82	112.481	0.364986	44.82	59.9337	0.193752	44.82	63.695	0.663599
44.84	57.913	0.0835759	44.84	72.7151	0.0402967	44.84	113.528	0.735256	44.84	61.2648	0.168226	44.84	64.1137	0.0432276
44.86	58.4142	0.801374	44.86	73.1951	0.594521	44.86	115.23	0.989758	44.86	61.4723	0.795017	44.86	64.1145	0.019129
44.88	58.4368	0.149403	44.88	73.8578	0.803358	44.88	115.755	0.444716	44.88	61.0747	0.137486	44.88	64.298	0.946567
44.9	58.1798	0.0515883	44.9	75.1336	0.776695	44.9	115.944	0.139019	44.9	61.296	0.571654	44.9	64.6571	0.900057
44.92	58.2463	0.826845	44.92	76.7212	0.962189	44.92	116.639	0.219205	44.92	61.9147	0.180344	44.92	65.3063	0.41669
44.94	58.1317	0.0421726	44.94	77.3338	0.307918	44.94	116.934	0.865743	44.94	61.6206	0.654131	44.94	65.8715	0.817884
44.96	58.068	0.869136	44.96	77.9778	0.563536	44.96	116.529	0.693513	44.96	61.3447	0.10028	44.96	66.1121	0.804562
[truncated: 1,752 more rows]

## Sheet: 5
Fig 5g	1			2			3			4			5			tube			100t 20 rpm																	c	a
	5	127.93	0.544713	5	140.416	0.167949	5	135.124	0.847945	5	133.079	0.206968	5	127.582	0.15971	5	130.752	0.599063	5	152.842	0.99026	11.027	0.006)	8.0174	0.0086)	139	1.2)	6846.6	74.7)	63.5	0.806	0.008)	110	2)	1.5425	24.0522	3.085	110
	5.02	127.532	0.192505	5.02	139.266	0.397953	5.02	133.331	0.57781	5.02	132.849	0.284047	5.02	127.98	0.709649	5.02	130.394	0.625296	5.02	151.117	0.174963	11.008	0.008)	8.0311	0.0112)	106.8	1.3)	6333.6	93.6)	38.3	0.885	0.014)	99	3)	1.5444	24.0933	3.0888	99
	5.04	127.139	0.0293371	5.04	138.149	0.555095	5.04	131.632	0.444669	5.04	132.61	0.129312	5.04	128.349	0.478147	5.04	130.038	0.373803	5.04	149.486	0.645598	11.098	0.011)	7.966	0.0159)	63.8	2.4)	3123.8	120.5)	18.8	0.879	0.017)	100	3)	1.5494	23.898	3.0988	100
	5.06	126.749	0.0814453	5.06	137.064	0.854101	5.06	130.027	0.957123	5.06	132.364	0.793751	5.06	128.688	0.803934	5.06	129.686	0.308939	5.06	147.949	0.59524	11.034	0.015)	8.0124	0.0212)	62	1.1)	3539.2	78.1)	17.4	0.906	0.020)	96	3)	1.5475	24.0372	3.095	96
	5.08	126.362	0.60728	5.08	136.01	0.492572	5.08	128.515	0.316365	5.08	132.111	0.566343	5.08	128.998	0.633851	5.08	129.337	0.194664	5.08	146.506	0.895532	11.206	0.015)	7.8893	0.0213)	40	1.2)	3161.1	92.1)	22	1.39	0.021)	60	2)	1.5338	23.6679	3.0676	60
	5.1	125.98	0.519149	5.1	134.989	0.265596	5.1	127.097	0.421701	5.1	131.849	0.980069	5.1	129.279	0.597259	5.1	128.991	0.974648	5.1	145.156	0.579111	11.045	0.031)	8.0043	0.0451)	23	1)	1408	65)	5.2	1.068	0.043)	80	4)	1.549	24.0129	3.098	80
	5.12	125.6	0.846329	5.12	133.999	0.122766	5.12	125.773	0.594667	5.12	131.58	0.281679	5.12	129.53	0.0157845	5.12	128.649	0.952063	5.12	143.901	0.554401	10.927	0.004)	8.0903	0.0052)	360	2)	17073	124)	100	0.734	0.005)	123	2)	1.5452	24.2709	3.0904	123
	5.14	125.225	0.7333	5.14	133.041	0.611334	5.14	124.542	0.194691	5.14	131.303	0.418139	5.14	129.751	0.647454	5.14	128.31	0.812881	5.14	142.739	0.714104
	5.16	124.853	0.0524514	5.16	132.116	0.26198	5.16	123.404	0.124827	5.16	131.018	0.656668	5.16	129.944	0.623834	5.16	127.974	0.394568	5.16	141.672	0.904256
	5.18	124.485	0.9225	5.18	131.222	0.712507	5.18	122.36	0.13622	5.18	130.726	0.587033	5.18	130.107	0.204253	5.18	127.642	0.253543	5.18	140.698	0.176221	19.121	0.007)	4.6379	0.0035)	137.5	1.2)	10789.5	120.2)	100	1.122	0.014)	76	2)	1.5798	4.6379	3.1596	76
	5.2	124.121	0.0357729	5.2	130.36	0.583391	5.2	121.41	0.0633618	5.2	130.426	0.698927	5.2	130.24	0.299412	5.2	127.313	0.0282006	5.2	139.818	0.214472	19.048	0.004)	4.6555	0.0019)	305.2	2.5)	16541.3	157.6)	100	0.728	0.008)	122	2)	1.5804	4.6555	3.1608	122
	5.22	123.76	0.982725	5.22	129.53	0.669861	5.22	120.554	0.0642675	5.22	130.118	0.221699	5.22	130.344	0.483165	5.22	126.987	0.496095	5.22	139.032	0.271883	19.104	0.005)	4.6418	0.0023)	350.8	7.1)	16584.6	300.9)	100	0.71	0.009)	126	3)	1.5799	4.6418	3.1598	126
	5.24	123.403	0.321528	5.24	128.732	0.800984	5.24	119.79	0.328595	5.24	129.803	0.677422	5.24	130.419	0.12367	5.24	126.665	0.457599	5.24	138.339	0.873581	19.021	0.005)	4.6621	0.0023)	336.7	2.4)	20388.7	173.9)	100	0.915	0.008)	95	2)	1.5807	4.6621	3.1614	95
	5.26	123.05	0.0624991	5.26	127.966	0.202097	5.26	119.121	0.86629	5.26	129.479	0.989524	5.26	130.464	0.975609	5.26	126.346	0.784414	5.26	137.741	0.177445	18.971	0.003)	4.6743	0.0016)	241.1	1.6)	14351.8	110.3)	100	0.782	0.008)	113	2)	1.5821	4.6743	3.1642	113
	5.28	122.7	0.558172	5.28	127.232	0.944235	5.28	118.545	0.999881	5.28	129.148	0.705591	5.28	130.48	0.124988	5.28	126.03	0.0195365	5.28	137.237	0.471206	19.092	0.003)	4.6448	0.0012)	723	4)	26988	179)	100	0.567	0.004)	163	2)	1.5771	4.6448	3.1542	163
	5.3	122.354	0.530178	5.3	126.529	0.752997	5.3	118.063	0.739833	5.3	128.809	0.565002	5.3	130.466	0.792748	5.3	125.718	0.713447	5.3	136.826	0.664549	19.021	0.007)	4.6619	0.0032)	120	1)	7285	106)	42.7	0.799	0.015)	110	3)	1.5803	4.6619	3.1606	110
	5.32	122.011	0.721301	5.32	125.058	0.929567	5.32	118.55	0.914135	5.32	128.463	0.476485	5.32	130.743	0.90473	5.32	125.409	0.88018	5.32	138.882	0.339106
	5.34	121.672	0.303174	5.34	125.616	0.568829	5.34	117.819	0.0545647	5.34	128.108	0.530203	5.34	131.143	0.270344	5.34	125.103	0.0642657	5.34	139.792	0.587565							0.388215
	5.36	121.337	0.755456	5.36	124.345	0.521233	5.36	117.753	0.603216	5.36	127.746	0.156111	5.36	131.079	0.567663	5.36	124.801	0.428155	5.36	139.735	0.225511							0.27688
	5.38	121.006	0.752251	5.38	123.724	0.424565	5.38	116.43	0.600321	5.38	127.377	0.463079	5.38	131.301	0.449597	5.38	124.502	0.647426	5.38	138.982	0.222569							0.158501
	5.4	120.678	0.397961	5.4	122.581	0.916602	5.4	117.382	0.750748	5.4	126.999	0.845391	5.4	130.717	0.14386	5.4	124.206	0.867946	5.4	138.412	0.432958							0.147911
	5.42	120.354	0.96818	5.42	121.402	0.629403	5.42	118.08	0.279915	5.42	126.614	0.207613	5.42	128.993	0.876257	5.42	123.914	0.741239	5.42	138.792	0.728942							0.180501
	5.44	120.033	0.811826	5.44	121.128	0.977648	5.44	118.119	0.633002	5.44	126.221	0.77176	5.44	128.627	0.141455	5.44	123.625	0.650604	5.44	139.381	0.533489							0.0495844
	5.46	119.716	0.0740014	5.46	121.363	0.588862	5.46	116.709	0.467693	5.46	125.82	0.952872	5.46	129.175	0.845622	5.46	123.339	0.00574017	5.46	138.605	0.738104							0.70092
	5.48	119.403	0.55004	5.48	120.641	0.357331	5.48	116.975	0.631379	5.48	125.412	0.48727	5.48	129.111	0.960625	5.48	123.056	0.258409	5.48	137.764	0.154853
	5.5	119.094	0.447167	5.5	120.648	0.373849	5.5	116.344	0.929723	5.5	124.995	0.242372	5.5	127.295	0.656669	5.5	122.777	0.0991132	5.5	137.458	0.272727
	5.52	118.882	0.979681	5.52	122.254	0.296777	5.52	116.692	0.191226	5.52	123.73	0.794719	5.52	125.274	0.549898	5.52	123.468	0.526013	5.52	136.47	0.233447
	5.54	118.841	0.934006	5.54	121.735	0.388959	5.54	115.884	0.507417	5.54	123.216	0.997625	5.54	123.952	0.942604	5.54	124.064	0.525685	5.54	135.94	0.846099
	5.56	118.726	0.0178592	5.56	120.726	0.74763	5.56	115.754	0.985551	5.56	122.416	0.892995	5.56	122.811	0.755107	5.56	124.502	0.489497	5.56	134.843	0.0146054
	5.58	118.175	0.631224	5.58	122.377	0.219086	5.58	115.486	0.80927	5.58	120.99	0.834548	5.58	122.649	0.661752	5.58	124.56	0.420537	5.58	133.314	0.823017
	5.6	118.484	0.545819	5.6	122.323	0.975452	5.6	115.858	0.884595	5.6	121.478	0.681669	5.6	121.276	0.753056	5.6	124.697	0.116839	5.6	131.749	0.553754
	5.62	117.934	0.175365	5.62	123.547	0.482428	5.62	116.415	0.916888	5.62	121.232	0.235074	5.62	120.442	0.574148	5.62	124.561	0.762174	5.62	130.186	0.251901
	5.64	117.763	0.535994	5.64	122.599	0.330643	5.64	116.077	0.333807	5.64	120.679	0.98143	5.64	118.759	0.880295	5.64	124.55	0.704651	5.64	128.17	0.276325
	5.66	117.26	0.645636	5.66	123.994	0.804601	5.66	115.891	0.646584	5.66	121.254	0.212217	5.66	117.771	0.969737	5.66	123.953	0.878467	5.66	127.649	0.369828
	5.68	117.404	0.012856	5.68	124.43	0.939135	5.68	116.219	0.63996	5.68	120.903	0.849255	5.68	118.077	0.125115	5.68	123.203	0.668259	5.68	127.175	0.741069
	5.7	117.544	0.550749	5.7	124.156	0.524584	5.7	113.721	0.657507	5.7	121.083	0.693144	5.7	118.801	0.630785	5.7	122.683	0.549858	5.7	127.507	0.453905
	5.72	117.367	0.414544	5.72	125.136	0.1577	5.72	113.312	0.540252	5.72	120.378	0.504896	5.72	118.213	0.411254	5.72	121.781	0.546066	5.72	128.037	0.179122
	5.74	117.722	0.606478	5.74	125.555	0.091934	5.74	112.559	0.677827	5.74	119.466	0.713499	5.74	118.326	0.924621	5.74	121.258	0.863727	5.74	127.685	0.670572
	5.76	117.705	0.127577	5.76	124.6	0.469011	5.76	111.138	0.75989	5.76	119.261	0.11391	5.76	117.97	0.586591	5.76	120.095	0.999492	5.76	127.633	0.161705
	5.78	117.416	0.927117	5.78	123.402	0.748717	5.78	109.441	0.261091	5.78	119.23	0.374671	5.78	116.74	0.7677	5.78	119.181	0.652486	5.78	125.306	0.283583
	5.8	116.218	0.263122	5.8	122.068	0.0124161	5.8	108.581	0.218698	5.8	119.21	0.159133	5.8	116.282	0.0268624	5.8	118.553	0.171075	5.8	125.228	0.4104
	5.82	116.156	0.502457	5.82	120.671	0.0696668	5.82	106.605	0.143136	5.82	118.421	0.634613	5.82	116.613	0.446886	5.82	118.179	0.346239	5.82	124.889	0.575829
	5.84	115.964	0.142288	5.84	120.309	0.167173	5.84	105.775	0.893862	5.84	117.671	0.374551	5.84	116.035	0.878949	5.84	117.634	0.865377	5.84	124.09	0.5566
	5.86	115.514	0.71083	5.86	118.697	0.429483	5.86	106.901	0.474107	5.86	117.213	0.813411	5.86	116.252	0.439645	5.86	116.562	0.666215	5.86	124.503	0.17562
	5.88	114.934	0.707803	5.88	117.184	0.414973	5.88	105.208	0.974037	5.88	117.616	0.0273013	5.88	116.666	0.623587	5.88	116.561	0.216777	5.88	126.319	0.799293
	5.9	114.667	0.892651	5.9	115.078	0.578702	5.9	104.569	0.445427	5.9	117.96	0.712803	5.9	117.741	0.107928	5.9	115.911	0.890059	5.9	126.547	0.326726
	5.92	113.98	0.185172	5.92	113.858	0.922291	5.92	104.101	0.856718	5.92	117.733	0.889812	5.92	118.777	0.745758	5.92	115.567	0.36153	5.92	126.227	0.596947
	5.94	113.166	0.578342	5.94	113.21	0.257383	5.94	103.778	0.790449	5.94	117.7	0.416062	5.94	118.594	0.679001	5.94	114.91	0.831909	5.94	126.317	0.495574
	5.96	113.182	0.020958	5.96	111.02	0.318444	5.96	103.134	0.419907	5.96	117.846	0.727796	5.96	119.58	0.323398	5.96	114.321	0.0968258	5.96	124.118	0.48266
	5.98	113.701	0.631148	5.98	110.126	0.703345	5.98	102.21	0.128935	5.98	117.7	0.596558	5.98	119.855	0.773969	5.98	113.119	0.125125	5.98	122.778	0.013217
	6	113.152	0.624811	6	109.638	0.0944144	6	102.471	0.755818	6	117.5	0.203263	6	120.337	0.813057	6	112.353	0.992781	6	122.825	0.795093
	6.02	113.006	0.854768	6.02	108.89	0.0914698	6.02	100.666	0.932487	6.02	117.792	0.71347	6.02	119.234	0.854583	6.02	111.703	0.433713	6.02	124.212	0.766069
	6.04	112.488	0.86897	6.04	108.353	0.593798	6.04	99.906	0.735233	6.04	118.278	0.630617	6.04	119.529	0.077192	6.04	110.977	0.304015	6.04	125.471	0.15821
	6.06	113.007	0.579791	6.06	106.871	0.977767	6.06	99.7049	0.00105875	6.06	118.293	0.125213	6.06	119.317	0.318252	6.06	110.855	0.241122	6.06	124.599	0.0536577
	6.08	113.58	0.689112	6.08	106.466	0.524473	6.08	99.8402	0.572702	6.08	118.071	0.454446	6.08	118.045	0.577723	6.08	110.725	0.117344	6.08	124.416	0.00784612
	6.1	113.273	0.344593	6.1	106.792	0.00363126	6.1	98.8909	0.352241	6.1	117.76	0.842237	6.1	115.763	0.794272	6.1	110.995	0.550045	6.1	124.965	0.78321
	6.12	112.914	0.928686	6.12	105.703	0.151378	6.12	100.041	0.239329	6.12	117.276	0.971978	6.12	114.835	0.951734	6.12	110.044	0.316722	6.12	125.134	0.568449
	6.14	113.14	0.899873	6.14	105.949	0.671208	6.14	99.9444	0.972047	6.14	117.435	0.656504	6.14	115.174	0.661183	6.14	109.709	0.605443	6.14	125.551	0.517249
	6.16	113.195	0.488881	6.16	106.733	0.786832	6.16	99.8675	0.310166	6.16	116.529	0.691168	6.16	115.266	0.626742	6.16	110.182	0.940168	6.16	124.704	0.700735
	6.18	111.494	0.27105	6.18	107.536	0.487845	6.18	101.466	0.724053	6.18	116.099	0.0966234	6.18	113.973	0.685285	6.18	110.169	0.527752	6.18	123.903	0.62667
	6.2	111.575	0.623254	6.2	106.705	0.585567	6.2	102.262	0.706173	6.2	116.183	0.878451	6.2	112.315	0.188233	6.2	110.314	0.773092	6.2	124.311	0.0312982
	6.22	111.031	0.78658	6.22	108.387	0.676893	6.22	102.504	0.473211	6.22	115.667	0.888067	6.22	111.38	0.180117	6.22	109.972	0.28343	6.22	123.436	0.241647
	6.24	111.446	0.302123	6.24	108.872	0.108819	6.24	103.768	0.0638188	6.24	115.49	0.952654	6.24	110.127	0.808306	6.24	110.074	0.157994	6.24	123.156	0.826378
	6.26	110.939	0.877762	6.26	109.586	0.659083	6.26	104.485	0.890041	6.26	116.114	0.124908	6.26	110.161	0.03655	6.26	110.106	0.939971	6.26	123.669	0.262315
	6.28	110.658	0.751573	6.28	109.334	0.781195	6.28	104.448	0.395083	6.28	116.421	0.531136	6.28	110.608	0.0374969	6.28	109.417	0.616524	6.28	124.504	0.753939
	6.3	110.555	0.139441	6.3	109.128	0.796669	6.3	104.075	0.698271	6.3	116.647	0.052319	6.3	109.675	0.142521	6.3	109.518	0.64005	6.3	124.789	0.0811362
	6.32	110.569	0.844822	6.32	109.435	0.374112	6.32	104.664	0.688189	6.32	115.785	0.092114	6.32	109.064	0.81458	6.32	108.999	0.882212	6.32	124.945	0.322148
	6.34	109.845	0.374319	6.34	108.96	0.422297	6.34	104.294	0.116	6.34	114.619	0.514455	6.34	108.971	0.77891	6.34	108.535	0.162195	6.34	125.964	0.676405
	6.36	108.683	0.201573	6.36	109.206	0.596502	6.36	104.066	0.367892	6.36	114.105	0.344758	6.36	108.943	0.948101	6.36	108.29	0.225354	6.36	123.802	0.849393
	6.38	108.002	0.441304	6.38	108.565	0.615621	6.38	104.123	0.586592	6.38	113.555	0.675626	6.38	108.548	0.30451	6.38	107.661	0.0653847	6.38	123.139	0.0901477
	6.4	107.086	0.61234	6.4	108.979	0.726072	6.4	104.119	0.60147	6.4	112.627	0.973955	6.4	109.063	0.764702	6.4	107.799	0.379123	6.4	122.572	0.560263
	6.42	106.549	0.0620859	6.42	109.072	0.917098	6.42	103.884	0.631184	6.42	112.04	0.165627	6.42	108.46	0.872774	6.42	108.069	0.643244	6.42	122.417	0.962519
	6.44	106.384	0.0906082	6.44	108.976	0.248626	6.44	105.54	0.310777	6.44	111.361	0.0301499	6.44	108.539	0.196257	6.44	107.614	0.908614	6.44	122.978	0.497547
	6.46	106.012	0.790931	6.46	108.617	0.536525	6.46	106.479	0.913749	6.46	110.967	0.197112	6.46	109.203	0.292199	6.46	107.887	0.680491	6.46	123.636	0.245054
	6.48	106.369	0.37532	6.48	108.185	0.0511946	6.48	104.994	0.0908443	6.48	110.797	0.315822	6.48	109.447	0.325954	6.48	107.965	0.0422745	6.48	122.416	0.830588
	6.5	107.216	0.403708	6.5	107.495	0.210963	6.5	105.045	0.166593	6.5	110.172	0.55314	6.5	109.459	0.739809	6.5	107.234	0.612827	6.5	120.247	0.714443
	6.52	105.613	0.0965289	6.52	108.465	0.413342	6.52	105.115	0.83346	6.52	109.928	0.446594	6.52	109.566	0.934773	6.52	106.612	0.314161	6.52	119.296	0.999323
	6.54	104.701	0.821979	6.54	108.285	0.416707	6.54	104.472	0.0674848	6.54	109.661	0.342765	6.54	109.924	0.0212363	6.54	106.232	0.133697	6.54	117.554	0.400308
	6.56	104.286	0.76551	6.56	106.982	0.839241	6.56	104.462	0.536889	6.56	109.217	0.149445	6.56	110.48	0.127403	6.56	106.523	0.577594	6.56	114.959	0.140764
	6.58	103.944	0.122432	6.58	106.874	0.190867	6.58	104.264	0.195214	6.58	109.487	0.481878	6.58	109.208	0.899443	6.58	106.022	0.721976	6.58	114.717	0.141622
	6.6	103.886	0.750096	6.6	107.399	0.614146	6.6	104.121	0.90223	6.6	109.869	0.401661	6.6	107.946	0.132503	6.6	105.165	0.927205	6.6	114.253	0.39752
	6.62	103.713	0.0607059	6.62	107.087	0.536748	6.62	104.418	0.101276	6.62	109.566	0.599004	6.62	106.247	0.20138	6.62	104.918	0.0483769	6.62	115.12	0.959168
	6.64	103.658	0.215703	6.64	106.015	0.465873	6.64	104.321	0.836656	6.64	109.146	0.376725	6.64	106.367	0.326438	6.64	104.869	0.357149	6.64	114.067	0.749185
	6.66	103.887	0.444719	6.66	105.839	0.860917	6.66	103.801	0.338085	6.66	108.45	0.270553	6.66	105.548	0.224255	6.66	103.76	0.35315	6.66	113.709	0.346915
	6.68	103.899	0.30292	6.68	105.659	0.563656	6.68	102.997	0.264921	6.68	107.89	0.556267	6.68	104.215	0.473426	6.68	104.018	0.643185	6.68	113.207	0.567229
	6.7	103.494	0.11926	6.7	104.032	0.729591	6.7	102.786	0.68472	6.7	107.495	0.844875	6.7	103.457	0.352582	6.7	104.135	0.918411	6.7	112.356	0.673159
	6.72	103.656	0.235073	6.72	103.579	0.402362	6.72	102.716	0.844937	6.72	106.957	0.872387	6.72	104.171	0.85947	6.72	104.092	0.599463	6.72	112.573	0.323974
	6.74	102.992	0.291188	6.74	104.645	0.603733	6.74	101.395	0.572934	6.74	106.61	0.532232	6.74	105.169	0.664985	6.74	103.788	0.452689	6.74	112.845	0.203499
	6.76	102.174	0.936687	6.76	105.723	0.366749	6.76	101.793	0.892343	6.76	106.829	0.216889	6.76	105.318	0.716571	6.76	102.821	0.200807	6.76	112.777	0.509902
	6.78	101.249	0.614712	6.78	104.691	0.243801	6.78	103.557	0.395862	6.78	106.272	0.930877	6.78	104.748	0.192587	6.78	102.99	0.325565	6.78	112.142	0.150942
	6.8	101.187	0.0774326	6.8	104.841	0.432763	6.8	102.27	0.626525	6.8	105.571	0.0471534	6.8	104.759	0.528806	6.8	103.081	0.873284	6.8	113.673	0.263666
	6.82	101.304	0.565607	6.82	104.654	0.0418649	6.82	101.6	0.520359	6.82	104.746	0.496888	6.82	104.763	0.633858	6.82	102.943	0.670346	6.82	113.571	0.46903
	6.84	100.393	0.286252	6.84	104.241	0.209442	6.84	101.43	0.908658	6.84	104.525	0.527528	6.84	105.05	0.591954	6.84	102.573	0.0118678	6.84	114.234	0.344921
	6.86	100.235	0.0901503	6.86	102.37	0.536548	6.86	100.599	0.660499	6.86	104.713	0.873969	6.86	105.138	0.181118	6.86	101.906	0.759013	6.86	114.123	0.503319
	6.88	99.6525	0.383536	6.88	101.43	0.503133	6.88	100.051	0.0576439	6.88	104.121	0.952816	6.88	105.514	0.983892	6.88	101.729	0.316689	6.88	115.365	0.409633
	6.9	98.3931	0.548829	6.9	101.639	0.85042	6.9	99.7516	0.277016	6.9	103.743	0.855497	6.9	106.044	0.13796	6.9	101.97	0.524024	6.9	115.687	0.0973157
	6.92	98.3697	0.221143	6.92	100.922	0.892204	6.92	99.3736	0.278167	6.92	103.758	0.271013	6.92	107.129	0.95382	6.92	101.548	0.643944	6.92	115.269	0.898597
	6.94	98.8127	0.766382	6.94	101.437	0.291124	6.94	99.3006	0.537734	6.94	103.632	0.847314	6.94	106.964	0.264701	6.94	101.696	0.189125	6.94	115.374	0.473327
	6.96	99.857	0.379422	6.96	101.605	0.700978	6.96	99.0268	0.762182	6.96	103.639	0.259276	6.96	107.452	0.278729	6.96	101.152	0.932105	6.96	114.634	0.500151
	6.98	99.7519	0.821566	6.98	101.639	0.540216	6.98	97.6297	0.712434	6.98	103.717	0.454321	6.98	106.781	0.407349	6.98	100.834	0.062325	6.98	116.066	0.0483261
	7	99.9685	0.643953	7	102.155	0.942916	7	97.6475	0.768331	7	103.279	0.521785	7	106.046	0.180439	7	101.164	0.10028	7	115.825	0.476792
	7.02	99.9421	0.822611	7.02	102.924	0.182801	7.02	97.3336	0.881675	7.02	103.265	0.556875	7.02	106.279	0.866751	7.02	101.616	0.617024	7.02	116.097	0.656222
	7.04	99.7263	0.299103	7.04	103.013	0.780619	7.04	97.9709	0.0848621	7.04	102.555	0.455835	7.04	106.579	0.391386	7.04	101.454	0.790236	7.04	115.823	0.918733
	7.06	100.466	0.986205	7.06	104.644	0.823009	7.06	97.3261	0.0109986	7.06	101.829	0.220721	7.06	106.546	0.995863	7.06	101.305	0.529313	7.06	114.474	0.972123
	7.08	100.586	0.682204	7.08	104.236	0.960967	7.08	97.9211	0.168595	7.08	101.064	0.634813	7.08	105.798	0.954822	7.08	100.724	0.998628	7.08	113.458	0.771146
	7.1	100.446	0.356767	7.1	104.926	0.492041	7.1	99.367	0.620675	7.1	101.6	0.712222	7.1	105.725	0.0394737	7.1	100.575	0.494328	7.1	112.907	0.273623
	7.12	100.187	0.866686	7.12	104.925	0.817746	7.12	99.3358	0.460694	7.12	101.496	0.622568	7.12	105.834	0.342253	7.12	101.071	0.445203	7.12	110.547	0.613745
	7.14	100.392	0.467554	7.14	104.093	0.746878	7.14	98.9938	0.100123	7.14	101.531	0.357813	7.14	104.934	0.896247	7.14	100.375	0.550717	7.14	109.453	0.165488
	7.16	100.238	0.0262876	7.16	104.559	0.587084	7.16	99.1552	0.0818277	7.16	101.492	0.332086	7.16	105.035	0.504542	7.16	100.33	0.812389	7.16	109.56	0.0790461
	7.18	99.7674	0.249807	7.18	103.856	0.126629	7.18	99.1241	0.351105	7.18	101.873	0.326969	7.18	104.378	0.719672	7.18	100.138	0.757048	7.18	108.173	0.25049
	7.2	100.538	0.80335	7.2	103.133	0.0848723	7.2	98.7244	0.392838	7.2	102.013	0.0855568	7.2	104.563	0.573935	7.2	99.6997	0.440131	7.2	107.787	0.058935
	7.22	100.301	0.0203195	7.22	102.141	0.261477	7.22	97.9883	0.0995385	7.22	102.175	0.986129	7.22	104.715	0.386252	7.22	99.0263	0.755094	7.22	108.009	0.937444
	7.24	100.206	0.00663879	7.24	100.585	0.023027	7.24	96.9036	0.641908	7.24	101.998	0.840481	7.24	103.425	0.301645	7.24	99.3722	0.370679	7.24	106.101	0.748706
	7.26	99.8863	0.834717	7.26	101.288	0.20125	7.26	96.9663	0.122465	7.26	101.346	0.672615	7.26	102.187	0.165513	7.26	99.9113	0.500717	7.26	105.614	0.391232
	7.28	99.5883	0.406985	7.28	100.163	0.302525	7.28	97.1993	0.728056	7.28	100.415	0.295499	7.28	100.898	0.485362	7.28	100.055	0.648144	7.28	105.142	0.571575
	7.3	99.4642	0.578101	7.3	99.6095	0.328367	7.3	96.3713	0.892966	7.3	99.9261	0.219208	7.3	100.723	0.996694	7.3	100.32	0.29561	7.3	104.47	0.717999
	7.32	99.5755	0.131906	7.32	101.06	0.619153	7.32	95.7907	0.550976	7.32	99.838	0.033057	7.32	100.037	0.126219	7.32	100.293	0.0940951	7.32	105.844	0.215141
	7.34	99.3227	0.182807	7.34	102.31	0.596228	7.34	94.3547	0.790101	7.34	100.051	0.925908	7.34	101.067	0.183797	7.34	100.002	0.0675868	7.34	104.977	0.203036
	7.36	100.035	0.143003	7.36	102.31	0.732976	7.36	95.1437	0.580535	7.36	100.317	0.264001	7.36	101.398	0.000424867	7.36	99.2698	0.389752	7.36	104.974	0.176077
	7.38	100.426	0.554409	7.38	101.796	0.945379	7.38	93.9889	0.203163	7.38	100.673	0.17504	7.38	100.846	0.869116	7.38	98.6034	0.0475837	7.38	104.426	0.986919
	7.4	100.546	0.479905	7.4	101.48	0.556328	7.4	93.1912	0.234519	7.4	100.699	0.160621	7.4	100.746	0.724564	7.4	98.249	0.369527	7.4	105.142	0.666205
	7.42	100.482	0.933801	7.42	101.23	0.345283	7.42	92.7139	0.583329	7.42	101.523	0.247275	7.42	99.962	0.492369	7.42	97.4996	0.148925	7.42	105.047	0.454876
	7.44	100.918	0.467887	7.44	101.582	0.149496	7.44	92.4894	0.940318	7.44	101.999	0.543424	7.44	100.332	0.70587	7.44	97.099	0.521692	7.44	105.244	0.943078
	7.46	100.733	0.71478	7.46	100.772	0.534445	7.46	92.5861	0.968532	7.46	102.458	0.860216	7.46	100.162	0.136297	7.46	97.118	0.278252	7.46	104.904	0.583894
	7.48	100.247	0.607151	7.48	101.5	0.864729	7.48	91.999	0.0267431	7.48	102.613	0.972861	7.48	101.485	0.740418	7.48	96.8455	0.459882	7.48	105.922	0.275854
	7.5	99.8857	0.191622	7.5	103.065	0.707841	7.5	91.2994	0.232465	7.5	103.05	0.489308	7.5	101.88	0.367788	7.5	96.1606	0.364365	7.5	105.645	0.746674
	7.52	99.3229	0.279781	7.52	102.861	0.393304	7.52	90.7164	0.283419	7.52	103.113	0.299813	7.52	102.265	0.457276	7.52	96.1134	0.897743	7.52	104.203	0.110277
	7.54	100.031	0.12161	7.54	104.418	0.767013	7.54	90.0463	0.66205	7.54	103.177	0.258496	7.54	101.458	0.112393	7.54	96.316	0.87704	7.54	104.881	0.00402746
	7.56	100.018	0.636826	7.56	104.295	0.267267	7.56	89.8174	0.518181	7.56	103.355	0.650675	7.56	101.29	0.55317	7.56	96.6898	0.715672	7.56	105.612	0.145255
	7.58	99.7244	0.74539	7.58	105.087	0.835988	7.58	89.4276	0.16138	7.58	103.024	0.768551	7.58	101.247	0.552563	7.58	95.6543	0.750694	7.58	106.354	0.99828
	7.6	99.5137	0.127994	7.6	105.669	0.0330426	7.6	90.1219	0.145204	7.6	102.077	0.621653	7.6	101.093	0.164334	7.6	95.124	0.781184	7.6	106.275	0.828128
	7.62	99.5875	0.304081	7.62	106.25	0.759724	7.62	90.302	0.908972	7.62	102.147	0.725754	7.62	102.118	0.807551	7.62	95.0068	0.0276099	7.62	106.271	0.106427
	7.64	98.9637	0.620394	7.64	105.825	0.300528	7.64	89.7923	0.0648189	7.64	101.614	0.608249	7.64	102.498	0.672131	7.64	94.8504	0.302591	7.64	106.503	0.015712
	7.66	98.547	0.991684	7.66	106.135	0.832378	7.66	89.9426	0.335431	7.66	101.421	0.756245	7.66	102.903	0.641568	7.66	94.644	0.844864	7.66	106.495	0.340864
	7.68	97.9869	0.492684	7.68	104.089	0.246244	7.68	90.6648	0.167307	7.68	100.738	0.671363	7.68	103.706	0.239879	7.68	94.74	0.660756	7.68	106.609	0.721568
	7.7	97.5056	0.533	7.7	103.818	0.825403	7.7	89.5108	0.874015	7.7	100.08	0.648685	7.7	103.642	0.474191	7.7	94.6633	0.781518	7.7	105.61	0.421311
	7.72	98.0417	0.922587	7.72	101.368	0.535621	7.72	88.9861	0.610874	7.72	100.145	0.480501	7.72	104.442	0.197124	7.72	94.458	0.11522	7.72	104.53	0.644867
	7.74	97.33	0.98929	7.74	100.572	0.430483	7.74	89.3579	0.831917	7.74	99.613	0.209941	7.74	105.778	0.816595	7.74	94.0288	0.531329	7.74	104.797	0.374247
	7.76	96.8965	0.889234	7.76	99.5302	0.682205	7.76	89.6661	0.205723	7.76	99.6426	0.824269	7.76	107.546	0.183008	7.76	93.7211	0.821474	7.76	104.18	0.224932
	7.78	96.8989	0.757066	7.78	98.3353	0.494209	7.78	90.4041	0.902039	7.78	99.2812	0.230748	7.78	107.782	0.562903	7.78	94.4185	0.686036	7.78	102.856	0.686562
	7.8	97.0744	0.243329	7.8	97.9181	0.195877	7.8	89.7986	0.504137	7.8	98.7318	0.847933	7.8	106.589	0.998067	7.8	94.6683	0.935579	7.8	104.234	0.528778
	7.82	96.7261	0.388011	7.82	96.3321	0.542365	7.82	89.7658	0.00624377	7.82	98.7264	0.116146	7.82	105.108	0.0763365	7.82	94.3548	0.990584	7.82	103.794	0.434303
	7.84	96.4058	0.640027	7.84	96.0843	0.751817	7.84	90.1596	0.332086	7.84	98.8323	0.399633	7.84	103.625	0.285223	7.84	94.6633	0.440586	7.84	103.818	0.57663
	7.86	96.3137	0.619766	7.86	95.8261	0.165157	7.86	90.376	0.316507	7.86	98.2217	0.900153	7.86	102.191	0.945453	7.86	94.9241	0.269334	7.86	103.159	0.540879
	7.88	95.7605	0.886745	7.88	94.4822	0.155561	7.88	89.6115	0.281867	7.88	97.9573	0.0067218	7.88	101.202	0.381652	7.88	95.387	0.38923	7.88	104.363	0.929547
	7.9	95.3055	0.54531	7.9	94.4401	0.356723	7.9	88.4233	0.536457	7.9	98.1899	0.0911122	7.9	101.793	0.894836	7.9	95.7475	0.751287	7.9	104.385	0.101216
	7.92	96.5109	0.699404	7.92	95.2527	0.236084	7.92	88.7469	0.997609	7.92	97.9271	0.934286	7.92	100.534	0.686873	7.92	95.1814	0.13444	7.92	105.114	0.113817
	7.94	96.9095	0.76262	7.94	95.9446	0.662721	7.94	88.7069	0.302365	7.94	97.1592	0.983489	7.94	100.691	0.82797	7.94	95.8936	0.73467	7.94	104.417	0.465381
	7.96	96.5607	0.613817	7.96	95.5676	0.209534	7.96	89.1328	0.704238	7.96	97.0721	0.22754	7.96	99.8479	0.0383004	7.96	95.8774	0.507372	7.96	105.993	0.980211
	7.98	96.2015	0.404186	7.98	95.4733	0.668196	7.98	88.5663	0.109933	7.98	96.4994	0.563726	7.98	99.6463	0.673483	7.98	96.1427	0.424645	7.98	105.171	0.904927
	8	95.8351	0.635567	8	94.7115	0.230448	8	89.8228	0.574582	8	95.7765	0.241944	8	98.1901	0.378995	8	96.3359	0.334417	8	104.798	0.28155
	8.02	95.9139	0.416065	8.02	95.2964	0.658782	8.02	89.0367	0.21098	8.02	96.1543	0.313278	8.02	96.2322	0.147035	8.02	96.0934	0.979552	8.02	104.807	0.847833
	8.04	96.0623	0.388724	8.04	95.2383	0.605617	8.04	89.6946	0.460976	8.04	96.1577	0.704318	8.04	96.4688	0.886165	8.04	95.9119	0.465112	8.04	104.505	0.0657269
	8.06	96.6368	0.865349	8.06	95.0988	0.925342	8.06	89.6226	0.128801	8.06	95.9434	0.602976	8.06	96.4599	0.0934779	8.06	95.7795	0.592238	8.06	103.534	0.250178
	8.08	96.4458	0.475125	8.08	94.7762	0.670823	8.08	89.4756	0.258501	8.08	95.6434	0.716045	8.08	95.8145	0.718065	8.08	95.4462	0.4957	8.08	104.091	0.179091
	8.1	96.3996	0.175272	8.1	95.5668	0.131608	8.1	89.2689	0.834263	8.1	96.3823	0.117664	8.1	94.9218	0.901464	8.1	95.8785	0.114214	8.1	103.513	0.241435
	8.12	96.9235	0.920884	8.12	94.3375	0.635738	8.12	89.8435	0.278413	8.12	95.0413	0.705262	8.12	94.4739	0.491328	8.12	96.0781	0.980046	8.12	102.606	0.345653
	8.14	96.9121	0.0724402	8.14	95.4994	0.357301	8.14	90.0888	0.712715	8.14	94.7658	0.120018	8.14	94.3064	0.442181	8.14	95.524	0.575896	8.14	103.348	0.34532
	8.16	96.4437	0.890147	8.16	96.3321	0.724042	8.16	90.1438	0.932958	8.16	94.039	0.0574801	8.16	94.0443	0.974656	8.16	95.8714	0.760379	8.16	103.152	0.645585
	8.18	95.801	0.816233	8.18	96.4917	0.84868	8.18	90.1335	0.177052	8.18	93.9938	0.645137	8.18	95.0351	0.698809	8.18	95.8579	0.313817	8.18	103.101	0.130282
	8.2	95.5175	0.696464	8.2	96.8304	0.13443	8.2	88.7283	0.128563	8.2	92.9986	0.676204	8.2	95.298	0.69479	8.2	94.8104	0.873642	8.2	102.464	0.232386
	8.22	95.6804	0.264753	8.22	96.8531	0.631888	8.22	88.0245	0.902717	8.22	92.2117	0.324541	8.22	95.9871	0.623372	8.22	95.1361	0.197292	8.22	103.512	0.816152
	8.24	95.5485	0.864154	8.24	96.8017	0.805854	8.24	87.1263	0.953846	8.24	91.8017	0.744924	8.24	97.2586	0.472876	8.24	95.4793	0.282481	8.24	103.562	0.986846
	8.26	95.3236	0.437893	8.26	97.6434	0.932499	8.26	86.8379	0.26333	8.26	90.9233	0.273623	8.26	96.9127	0.850579	8.26	96.2211	0.570163	8.26	104.208	0.679852
	8.28	95.3131	0.995307	8.28	98.1149	0.301414	8.28	86.5418	0.772283	8.28	91.4551	0.57499	8.28	97.824	0.90956	8.28	95.6081	0.215525	8.28	104.344	0.318902
	8.3	95.3867	0.791346	8.3	98.4569	0.410431	8.3	86.3102	0.921608	8.3	92.4163	0.0274169	8.3	98.2538	0.147903	8.3	95.3113	0.116415	8.3	105.287	0.326037
[truncated: 3,585 more rows]

## Sheet: 6
10 rpm			20 rpm			25 rpm			30 rpm			total
[truncated: 1,751 more rows]

## Sheet: 7
50t			50t-Au1			50t-Au2																	c	a
[truncated: 3,751 more rows]

[truncated: 1 more sheets: 8]
